# Supplementary material for: Reinspection of a Clinical Proteomics Tumor Analysis Consortium (CPTAC) Dataset with Cloud Computing Reveals Abundant Post-Translational Modifications and Protein Sequence Variants
Source: Cancers (Basel). 2021 Oct 9;13(20):5034. doi: 10.3390/cancers13205034 (PMC8534219; doi:10.3390/cancers13205034)
Supplement: Supplementary file 1 [file cancers-13-05034-s001.zip]

Archive with 2 entries (2 files):
- cancers-1301780-suppl.pdf
- File S1. Bolt results.xlsx
