# Supplementary material for: Reinspection of a Clinical Proteomics Tumor Analysis Consortium (CPTAC) Dataset with Cloud Computing Reveals Abundant Post-Translational Modifications and Protein Sequence Variants
Source: Cancers (Basel). 2021 Oct 9;13(20):5034. doi: 10.3390/cancers13205034 (PMC8534219; doi:10.3390/cancers13205034)
Supplement: Supplementary file 1 [file cancers-13-05034-s001.zip › File S1. Bolt results.xlsx]

## Sheet: Missense-WESdist
Type	0	1	2	3	4	5-9	10-14	15-19	20-49	50-100	>=100
Only WES	0	15	16	8	7	10	2	2	1	0	0		314
Only RNAseq	0	9	6	2	3	4	3	0	2	0	3
WES and RNAseq	38	27	16	14	15	45	23	15	24	2	2
Only WES													0
Only RNAseq
WES and RNAseq

## Sheet: Cosmic-WESdist
Type	0	1	2	3	4	5-9	10-14	15-19	20-49	50-100	100-200	200-300	300-400	400-500	>=501
Only WES	0	147	62	34	12	37	8	4	1	0	0	0	0	1	0		1040
Only RNAseq	0	47	18	6	5	13	4	0	5	0	0	0	0	0	1
WES and RNAseq	338	75	28	26	14	43	26	8	10	1	9	8	4	4	41
Only WES	0	2	1	0	2	2	1	0	2	2	0	5	0	2	6		393
Only RNAseq	0	0	0	0	0	0	0	0	1	0	0	0	0	0	0
WES and RNAseq	4	0	1	0	1	1	2	0	1	8	32	41	26	26	224

## Sheet: DBsnp-WESdist
Type	0	1	2	3	4	5-9	10-14	15-19	20-49	50-100	100-200	200-300	300-400	400-500	>=501
Only WES	0	51	35	17	10	32	10	5	9	2	0	1	1	0	1		695
Only RNAseq	0	9	6	3	3	9	1	3	4	4	3	2	1	0	5
WES and RNAseq	144	35	27	31	19	72	29	10	21	10	3	4	4	2	57
Only WES	0	1	2	1	0	1	0	0	0	0	0	2	0	0	2		152
Only RNAseq	0	1	0	0	0	0	0	0	0	0	1	0	0	0	0
WES and RNAseq	3	2	0	1	1	3	0	1	3	5	11	14	6	6	85

## Sheet: NCI score dist - smaller
Score	Same ID by Bolt	Different ID by Bolt	Not IDed by Bolt															All result
8	0	8	10															Score	Same ID by Bolt	Different ID by Bolt	Not IDed by Bolt
9	4	14	12			Total	1411											8	41	73	120
10	11	9	13			%high	0.903965											9	49	53	67			Total	3444
11	14	14	14			%all	0.821403											10	73	38	55			%high	0.862459
12	20	7	5															11	87	37	55			%all	0.720093
13	28	8	8															12	109	33	33
14	56	9	12															13	131	19	36
15	56	13	10															14	159	24	29
16	89	2	7															15	154	26	32
17	95	5	3															16	187	16	19
18	91	3	5															17	200	17	18
19	121	4	5															18	190	9	14
20	101	4	3															19	204	10	19
21	76	6	4															20	172	15	6
22	76	4	5															21	133	16	8
23	79	7	3															22	128	9	8
24	71	2	2															23	126	9	9
25	57	2	2															24	106	4	7
26	46	1	3															25	77	4	5
27	36	3	0															26	64	2	5
28	22	0	1															27	43	3	0
29	8	0	0															28	29	0	2
30	1	0	0															29	13	0	0
31	1	0	0															30	4	0	0
	1159	125	127															31	1	0	0

## Sheet: All PG IDs and events
Total
MutationDist	6	7	8	9	10	11	12	13	14	Total
KnownCosmic	75	166	197	222	245	321	533	1143	6298	9200
KnownCosmicNCI	3	14	16	29	21	38	57	143	1279	1600
KnownDbSNP	27	116	119	125	138	202	331	817	3798	5673
KnownDbSNPNCI	4	8	8	25	18	26	45	120	833	1087
NovelMissense	4	25	42	74	93	152	352	1127	4438	6307
NovelMissenseNCI	0	0	1	1	0	1	7	15	58	83
										23950
													Category	Score	Unique to Bolt	Common with CPTAC	Total
With lengh and TMT-plex filters													COSMIC		4	0	4
MutationDist	7	8	9	10	11	12	13	14	Total		Unique Bolt	6595	DbSNP	7	5	1	6
KnownCosmic	4	12	22	30	28	58	114	2739	3007		Common	1128	Novel missense		1	0	1
KnownCosmicNCI	0	2	11	10	16	12	19	716	786
KnownDbSNP	5	6	19	25	29	45	93	1818	2040				COSMIC		12	2	14
KnownDbSNPNCI	1	1	4	4	2	8	11	308	339				DbSNP	8	6	1	7
NovelMissense	1	2	5	20	19	23	70	1408	1548				Novel missense		2	0	2
NovelMissenseNCI	0	0	0	0	0	0	0	3	3
									7723				COSMIC		22	11	33
	2	5	7	11	9	18	29	1241	1322				DbSNP	9	19	4	23
	0	1	7	6	7	5	9	448	483				Novel missense		5	0	5
	2	2	8	11	11	18	22	855	929
	1	1	1	2	2	2	4	167	180				COSMIC		30	10	40
	1	1	5	6	11	6	20	548	598				DbSNP	10	25	4	29
	0	0	0	0	0	0	0	1	1				Novel missense		20	0	20
									3513
													COSMIC		28	16	44
Unique PG events	7	8	9	10	11	12	13	14	Total				DbSNP	11	29	2	31
MutationDist	4	10	18	25	20	46	76	2089	2288				Novel missense		17	0	17
KnownCosmic	0	2	11	9	11	10	16	566	625
KnownCosmicNCI	4	6	15	18	22	33	55	1284	1437				COSMIC		58	12	70
KnownDbSNP	0	1	3	4	2	5	10	252	277				DbSNP	12	45	8	53
KnownDbSNPNCI	1	1	5	16	15	17	54	1173	1282				Novel missense		20	0	20
NovelMissense	0	0	0	0	0	0	0	3	3
NovelMissenseNCI									5912				COSMIC		114	19	133
	2	3	6	9	7	15	20	992	1054				DbSNP	13	93	11	104
	0	1	7	5	5	4	9	360	391				Novel missense		52	0	52
	2	2	6	7	9	14	13	644	697
	0	1	1	2	2	2	3	148	159				COSMIC		2739	716	3455
	1	1	5	4	8	4	15	472	510				DbSNP	14	1818	308	2126
	0	0	0	0	0	0	0	1	1				Novel missense		704	1	705
									2812

## Sheet: Quan
	COSMIC		dbSNP		Novel missense
Count of variant events	Unique to Bolt	Common with CPTAC	Unique to Bolt	Common with CPTAC	Unique to Bolt	Common with CPTAC
Total	529	231	427	83	118	0
TMT ratio >= 1.5	5	1	12	2	6	0
TMT ratio <= 0.5	6	34	3	13	0	0
Observed in >= 14 tumor TMT-plexes, but not in control plexes	11	7	3	5	0	0

## Sheet: Mutation Load
	Tumor															Control
MutationLoad	1	2	3	4	5	6	7	8	9	10	11	12	13	16	17	14	15
COSMIC (Unique to Bolt)	1040	1053	784	804	1038	1056	825	877	801	930	512	880	961	950	1095	542	619
COSMIC (Common with CPTAC)	372	391	333	324	314	328	314	291	269	314	199	303	302	332	344	155	188
dbSNP (Unique to Bolt)	707	696	590	557	619	662	635	543	556	586	376	566	558	640	690	599	639
dbSNP (Common with CPTAC)	127	159	132	123	137	140	136	113	113	127	83	119	116	123	150	71	76
Novel Missense (Unique to Bolt)	363	320	348	280	231	297	235	277	218	321	225	277	240	283	286	321	332

## Sheet: Peptide compare
Category	4	5	6	7	8	9	10		Total
NCI Unique	13147	20908	12548	8156	4530	3207	9192		71688		525467
NCI Common	5557	15608	17778	18370	18320	21536	356610		453779		802820
Bolt Unique	25362	45403	29251	22556	25485	89583	111401		349041
Bolt Common	8870	29747	31236	31018	34024	94279	224605		453779
	4	5	6	7	8	9	10
CRDC Unique	0.183392	0.291653	0.175036	0.113771	0.0631905	0.0447355	0.128222
CRDC Common	0.012246	0.0343956	0.0391777	0.0404823	0.0403721	0.0474592	0.785867
Bolt Unique	0.072662	0.130079	0.0838039	0.0646228	0.0730143	0.256655	0.319163
Bolt Common	0.019547	0.0655539	0.0688353	0.0683549	0.0749792	0.207764	0.494966
NCIunique	66358
NCIcommon	428542
Boltunique	116991
Boltcommon	428542
	545533	494900

## Sheet: Protein Level
Bolt proteins		14110		1681
CRDC proteins		13187		758
Common proteins		12429
Accession	Name	Length	Bolt Coverage (%)	NCI Coverage (%)	Bolt Increase %				0	534
P22234	PUR6_HUMAN	425	91.8	89.4	2.4				-50	19725	0				<-40%	0
Q6QHF9	PAOX_HUMAN	649	14.8	9.1	5.7				-45	19725	0				-40% ≤ x < -35%	3	0.857947
Q86WK9	PAQR7_HUMAN	346	6.1	2.6	3.5				-40	19725	3				-35% ≤ x < -30%	5	0.114981
Q8TEZ7	PAQR8_HUMAN	354	9.6	4.2	5.4				-35	19722	5				-30% ≤ x < -25%	19
Q8IY49	PAQRA_HUMAN	270	0	5.6	-5.6				-30	19717	19				-25% ≤ x < -20%	18
Q9NR21	PAR11_HUMAN	338	5	9.2	-4.1				-25	19698	18				-20% ≤ x < -15%	42
Q86TB9	PATL1_HUMAN	770	70.1	56.4	13.8				-20	19680	42				-15% ≤ x < -10%	112
Q2NL67	PARP6_HUMAN	630	2.4	3.2	-0.8				-15	19638	112				-10% ≤ x < -35%	432
O00254	PAR3_HUMAN	374	5.3	0	5.3				-10	19526	432				-5% ≤ x < 0%	1637
Q96QU1	PCD15_HUMAN	1955	12.8	0.7	12.1				-5	19094	1637				0%	534
Q9UN66	PCDB8_HUMAN	801	25.7	16.2	9.5				0	17457	6913				0% < x ≤ 5%	6379
Q96JQ0	PCD16_HUMAN	3298	35.4	25	10.5				0	16923	6379				5% < x ≤ 10%	6095
O14917	PCD17_HUMAN	1159	6.8	2.8	4.1				5	10544	6095				10% < x ≤ 15%	2747
Q9HCL0	PCD18_HUMAN	1135	10	4.3	5.6				10	4449	2747				15% < x ≤ 20%	964
Q9Y5G0	PCDGH_HUMAN	923	15.9	9.8	6.2				15	1702	964				20% < x ≤ 25%	335
Q9Y5F8	PCDGJ_HUMAN	929	15	9	5.9				20	738	335				25% < x ≤ 30%	140
Q9Y5I4	PCDC2_HUMAN	1007	14.3	6.5	7.8				25	403	140				30% < x ≤ 35%	64
Q9Y5F6	PCDGM_HUMAN	944	8.1	3.5	4.6				30	263	64				35% < x ≤ 40%	32
Q9Y5H4	PCDG1_HUMAN	931	13.7	6.4	7.3				35	199	32				40% < x ≤ 45%	16
Q9Y5G5	PCDG8_HUMAN	932	12.6	7.9	4.6				40	167	16				45% < x ≤ 50%	8
O94913	PCF11_HUMAN	1555	63.5	54.3	9.3				45	151	8				50% < x ≤ 55%	10
P35227	PCGF2_HUMAN	344	51.2	49.4	1.7				50	143	10				55% < x ≤ 60%	7
Q7Z2X4	PCLI1_HUMAN	250	59.6	57.2	2.4				55	133	7				60% < x ≤ 65%	9
P42785	PCP_HUMAN	496	60.9	58.5	2.4				60	126	9				65% < x ≤ 70%	16
Q16549	PCSK7_HUMAN	785	9.8	0	9.8				65	117	16				>70%	101
Q9UHG2	PCSK1_HUMAN	260	36.9	29.2	7.7				70	101	10
Q6UW60	PCSK4_HUMAN	755	3.4	0	3.4				75	91	91
P29122	PCSK6_HUMAN	969	26.2	17.5	8.7
Q9Y5K3	PCY1B_HUMAN	369	29.8	25.7	4.1
Q9H6A9	PCX3_HUMAN	2034	14.8	7.5	7.3
Q63HM2	PCX4_HUMAN	1172	8	2.9	5.1
Q9BRP1	PDD2L_HUMAN	358	56.4	51.7	4.7
Q15116	PDCD1_HUMAN	288	6.6	3.1	3.5
Q16342	PDCD2_HUMAN	344	52.6	49.4	3.2
P30520	PURA2_HUMAN	456	81.6	81.8	-0.2
P27815	PDE4A_HUMAN	886	22.5	13.7	8.8
P35913	PDE6B_HUMAN	854	7.1	6	1.2
P51160	PDE6C_HUMAN	858	10.8	3	7.8
Q8N165	PDK1L_HUMAN	341	23.2	7.3	15.8
Q15118	PDK1_HUMAN	436	78.2	69	9.2
Q53GG5	PDLI3_HUMAN	364	80.8	77.7	3
Q15120	PDK3_HUMAN	406	69.5	72.4	-3
O15530	PDPK1_HUMAN	556	78.4	73.6	4.9
Q9NR12	PDLI7_HUMAN	457	90.4	83.4	7
O00151	PDLI1_HUMAN	329	93.9	87.2	6.7
Q8NCN5	PDPR_HUMAN	879	60.1	55.4	4.7
Q9P0J1	PDP1_HUMAN	537	74.3	71.1	3.2
Q6P996	PDXD1_HUMAN	788	90.7	86.8	3.9
Q8WV22	NSE1_HUMAN	266	74.4	58.3	16.2
Q5PT55	NTCP5_HUMAN	438	8.7	0	8.7
Q9UNZ2	NSF1C_HUMAN	370	94.6	86.5	8.1
Q63ZY6	NSN5C_HUMAN	315	38.4	25.1	13.3
Q9Y5A7	NUB1_HUMAN	615	61.3	54.8	6.5
Q9BW27	NUP85_HUMAN	656	63.4	57.8	5.6
Q99567	NUP88_HUMAN	741	67.9	59.4	8.5
Q9ULJ1	ODF2L_HUMAN	636	29.6	26.4	3.1
Q5BJF6	ODFP2_HUMAN	829	61.8	63.7	-1.9
P11182	ODB2_HUMAN	482	82.8	80.1	2.7
P22059	OSBP1_HUMAN	807	85.6	75.7	9.9
Q9BXB4	OSB11_HUMAN	747	68.8	63.5	5.4
Q9NX31	OSER1_HUMAN	292	9.9	6.5	3.4
Q9H1P3	OSBL2_HUMAN	480	79.2	69.4	9.8
Q9H4L5	OSBL3_HUMAN	887	65.5	59.1	6.4
Q12923	PTN13_HUMAN	2485	41.1	33.9	7.2
Q15678	PTN14_HUMAN	1187	36.6	31.8	4.8
Q9BZF2	OSBL7_HUMAN	842	37.3	27.1	10.2
Q9BZF1	OSBL8_HUMAN	889	62.4	59.3	3.1
P18031	PTN1_HUMAN	435	79.1	81.1	-2.1
Q9Y2R2	PTN22_HUMAN	807	20.4	9.2	11.3
Q9H3S7	PTN23_HUMAN	1636	70	60	10
P17706	PTN2_HUMAN	415	58.6	57.3	1.2
P26045	PTN3_HUMAN	913	51.4	38.3	13
Q86UW1	OSTA_HUMAN	340	14.1	0	14.1
Q86UW2	OSTB_HUMAN	128	8.6	0	8.6
P29350	PTN6_HUMAN	595	87.9	85.9	2
A2A3K4	PTPC1_HUMAN	754	28.1	8.4	19.8
Q92932	PTPR2_HUMAN	1015	35	26.8	8.2
P18433	PTPRA_HUMAN	802	64.3	46.6	17.7
P23467	PTPRB_HUMAN	1997	10	4.4	5.6
P08575	PTPRC_HUMAN	1306	51.1	48.4	2.8
P10586	PTPRF_HUMAN	1907	77.3	71	6.3
Q9HD43	PTPRH_HUMAN	1115	2.3	1.9	0.4
P28827	PTPRM_HUMAN	1452	25.6	26	-0.3
Q7RTM1	OTOP1_HUMAN	612	10.3	12.6	-2.3
Q92729	PTPRU_HUMAN	1446	14.5	10.6	3.9
Q8TE49	OTU7A_HUMAN	926	23.3	14.9	8.4
P41217	OX2G_HUMAN	278	28.1	14.4	13.7
Q96RQ9	OXLA_HUMAN	567	66.5	63.8	2.6
Q8TDS5	OXER1_HUMAN	423	5	0	5
A6NNC1	P12LL_HUMAN	897	1.2	0	1.2
Q8IYS1	P20D2_HUMAN	436	81	62.2	18.8
P53801	PTTG_HUMAN	180	31.7	30	1.7
O00398	P2Y10_HUMAN	339	6.2	1.8	4.4
Q969Q6	P2R3C_HUMAN	453	26.5	12.6	13.9
Q15391	P2Y14_HUMAN	338	20.4	0	20.4
O00443	P3C2A_HUMAN	1686	63	58.2	4.7
Q96A73	P33MX_HUMAN	305	85.6	88.5	-3
P13674	P4HA1_HUMAN	534	79.2	76.2	3
Q7Z4N8	P4HA3_HUMAN	544	32.7	19.5	13.2
P04637	P53_HUMAN	393	68.2	59.5	8.7
Q9UHX1	PUF60_HUMAN	559	90.5	88.2	2.3
Q06416	P5F1B_HUMAN	359	7.5	16.4	-8.9
O14683	P5I11_HUMAN	189	22.2	22.2	0
Q14671	PUM1_HUMAN	1186	56.2	52	4.2
P32322	P5CR1_HUMAN	319	87.1	77.4	9.7
P68402	PA1B2_HUMAN	229	93	73.4	19.7
Q15102	PA1B3_HUMAN	231	98.7	96.1	2.6
P47712	PA24A_HUMAN	749	57.9	56.2	1.7
Q9UP65	PA24C_HUMAN	541	33.1	23.7	9.4
Q9BZM2	PA2GF_HUMAN	168	3	6.5	-3.6
O15496	PA2GX_HUMAN	165	18.8	8.5	10.3
P0CB38	PAB4L_HUMAN	370	28.1	12.7	15.4
Q9BXP8	PAPP2_HUMAN	1791	3.8	1.9	1.9
O95340	PAPS2_HUMAN	614	86	83.1	2.9
Q86W56	PARG_HUMAN	976	66.6	59.2	7.4
P15863	PAX1_HUMAN	534	23.6	7.5	16.1
Q53GL7	PAR10_HUMAN	1025	77.9	71.9	6
Q02962	PAX2_HUMAN	417	10.6	1.9	8.6
Q9BUH6	PAXX_HUMAN	204	94.6	79.9	14.7
Q96RI0	PAR4_HUMAN	385	1.6	0	1.6
Q9NPB6	PAR6A_HUMAN	346	15.3	6.6	8.7
P26367	PAX6_HUMAN	422	2.8	5.7	-2.8
Q6UWI2	PARM1_HUMAN	310	10.3	6.8	3.5
A6NGG8	PCARE_HUMAN	1288	6.3	0.6	5.7
O60330	PCDGC_HUMAN	932	19.3	8.4	10.9
P05166	PCCB_HUMAN	539	87.9	86.1	1.9
Q9UN70	PCDGK_HUMAN	934	16.8	15	1.8
Q9Y5H9	PCDA2_HUMAN	948	11.9	3.7	8.2
O95206	PCDH8_HUMAN	1070	3.3	0.9	2.3
Q9Y5G8	PCDG5_HUMAN	931	19.1	6.4	12.7
Q96NT5	PCFT_HUMAN	459	12.6	0	12.6
Q9Y5G4	PCDG9_HUMAN	932	10.6	7.4	3.2
Q9Y5H6	PCDA8_HUMAN	950	14.8	1.8	13.1
Q9Y5H5	PCDA9_HUMAN	950	19.1	3.3	15.8
Q9BSM1	PCGF1_HUMAN	259	54.1	37.8	16.2
Q9BYE7	PCGF6_HUMAN	350	41.4	33.1	8.3
Q15645	PCH2_HUMAN	432	69.4	65.5	3.9
Q9Y6V0	PCLO_HUMAN	5142	12.6	3.4	9.2
P12004	PCNA_HUMAN	261	97.7	92	5.7
P48539	PCP4_HUMAN	62	43.5	43.5	0
Q15113	PCOC1_HUMAN	449	85.5	83.1	2.4
Q58A44	PCOTH_HUMAN	107	4.7	0	4.7
Q92824	PCSK5_HUMAN	1860	5.5	6.8	-1.2
P49585	PCY1A_HUMAN	367	88	88.6	-0.5
Q96RV3	PCX1_HUMAN	2341	6	2.8	3.2
Q99447	PCY2_HUMAN	389	89.5	82.3	7.2
Q9BUL8	PDC10_HUMAN	212	82.1	77.8	4.2
Q9Y233	PDE10_HUMAN	779	15.9	5.5	10.4
Q8N8D1	PDCD7_HUMAN	485	47	26	21
Q14123	PDE1C_HUMAN	709	19.3	7.3	12
O00408	PDE2A_HUMAN	941	36.8	26.9	9.9
Q14432	PDE3A_HUMAN	1141	25	14.6	10.3
Q13946	PDE7A_HUMAN	482	41.3	25.1	16.2
Q9NP56	PDE7B_HUMAN	450	8.7	3.6	5.1
Q96L73	NSD1_HUMAN	2696	32.7	17.1	15.7
Q14973	NTCP_HUMAN	349	2.9	2	0.9
Q9BW91	NUDT9_HUMAN	350	68	61.4	6.6
P60900	PSA6_HUMAN	246	93.5	91.9	1.6
Q6IF63	O52W1_HUMAN	320	3.8	0	3.8
Q9BZK8	OCR1_HUMAN	76	6.6	0	6.6
Q01968	OCRL_HUMAN	901	69	58.3	10.8
P12694	ODBA_HUMAN	445	84	81.6	2.5
Q9BR26	OCSTP_HUMAN	566	3.9	0	3.9
Q13438	OS9_HUMAN	667	78.3	76	2.2
Q96SU4	OSBL9_HUMAN	736	69.6	62.1	7.5
P20962	PTMS_HUMAN	102	90.2	61.8	28.4
Q8IYS5	OSCAR_HUMAN	282	29.4	27	2.5
Q9BXW6	OSBL1_HUMAN	950	74.1	69.2	4.9
Q9UJX0	OSGI1_HUMAN	560	2.9	0	2.9
Q9Y236	OSGI2_HUMAN	505	14.1	4.2	9.9
Q99952	PTN18_HUMAN	460	63	53	10
Q99650	OSMR_HUMAN	979	14.9	12	3
Q16825	PTN21_HUMAN	1174	15.5	6.8	8.7
Q8TAX0	OSR1_HUMAN	266	10.2	0	10.2
Q8N2R0	OSR2_HUMAN	312	3.2	12.2	-9
P0C6T2	OST4_HUMAN	37	32.4	32.4	0
P29074	PTN4_HUMAN	926	8.9	3.6	5.3
P54829	PTN5_HUMAN	565	17.9	3.5	14.3
P35236	PTN7_HUMAN	360	52.5	51.4	1.1
P43378	PTN9_HUMAN	593	69.1	60.7	8.4
P02818	OSTCN_HUMAN	100	19	0	19
Q9NRP0	OSTC_HUMAN	149	21.5	12.1	9.4
Q92882	OSTF1_HUMAN	214	91.1	87.4	3.7
Q86WC4	OSTM1_HUMAN	334	19.2	18.3	0.9
P10451	OSTP_HUMAN	314	55.4	55.4	0
Q15257	PTPA_HUMAN	358	87.2	85.5	1.7
P23470	PTPRG_HUMAN	1445	20.2	14.3	6
Q12913	PTPRJ_HUMAN	1337	31.3	27.4	3.9
Q9HC10	OTOF_HUMAN	1997	10.5	5.5	5
Q15256	PTPRR_HUMAN	657	14.3	5.2	9.1
Q13332	PTPRS_HUMAN	1948	47.6	40.7	6.9
Q9NRC9	OTOR_HUMAN	128	3.9	0	3.9
Q5XKR4	OTP_HUMAN	325	12.6	7.1	5.5
Q7L8S5	OTU6A_HUMAN	288	14.2	7.3	6.9
P23471	PTPRZ_HUMAN	2315	7	3.3	3.7
Q8N6M0	OTU6B_HUMAN	293	80.9	78.8	2
Q03393	PTPS_HUMAN	145	71	60.7	10.3
Q96FW1	OTUB1_HUMAN	271	92.3	95.9	-3.7
O43613	OX1R_HUMAN	425	5.9	0	5.9
Q5T2D3	OTUD3_HUMAN	398	45	34.7	10.3
Q01804	OTUD4_HUMAN	1114	58.9	48.3	10.6
O00110	OVOL3_HUMAN	214	10.7	2.8	7.9
Q9NUU6	OTULL_HUMAN	356	32.6	28.9	3.7
Q96BN8	OTUL_HUMAN	352	81.8	78.7	3.1
P32242	OTX1_HUMAN	354	10.2	8.5	1.7
P30559	OXYR_HUMAN	389	5.4	5.4	0
Q3SYA9	P12L1_HUMAN	428	7.2	0	7.2
Q96KW2	P12L2_HUMAN	1035	9.9	0	9.9
Q6GTS8	P20D1_HUMAN	502	14.3	6.2	8.2
P48651	PTSS1_HUMAN	473	30	25.8	4.2
A8MW92	P20L1_HUMAN	1017	46.1	42.4	3.7
E9PI22	P23D1_HUMAN	279	1.8	15.1	-13.3
P0DMB1	P23D2_HUMAN	279	1.8	15.1	-13.3
O95997	PTTG1_HUMAN	202	25.2	14.4	10.9
Q6ZSK4	NTAS1_HUMAN	140	4.3	0	4.3
Q9Y5Y2	NUBP2_HUMAN	271	95.2	76.4	18.8
Q9H093	NUAK2_HUMAN	628	9.9	1.9	8
Q9BQG2	NUD12_HUMAN	462	79.9	76	3.9
Q9UHK0	NUFP1_HUMAN	495	27.7	23.4	4.2
P0C024	NUDT7_HUMAN	238	26.9	22.3	4.6
Q9Y6R0	NUMBL_HUMAN	609	65.5	43.2	22.3
A8MXV4	NUD19_HUMAN	375	72.8	67.7	5.1
P28066	PSA5_HUMAN	241	95.4	89.2	6.2
Q9BVL2	NUP58_HUMAN	599	36.9	36.2	0.7
Q8N1F7	NUP93_HUMAN	819	81	78.3	2.7
P52948	NUP98_HUMAN	1817	71.7	65.6	6.1
Q8NGF1	O52R1_HUMAN	315	0	9.8	-9.8
P0C646	O52Z1_HUMAN	298	4.7	0	4.7
Q8NGH5	O56A1_HUMAN	318	3.1	0	3.1
Q8NH54	O56A3_HUMAN	315	1.6	0	1.6
Q8NGH8	O56A4_HUMAN	313	5.1	2.6	2.6
P0C7T3	O56A5_HUMAN	313	3.2	2.6	0.6
Q8NGI3	O56B1_HUMAN	324	8	7.1	0.9
Q8NGI1	O56B2_HUMAN	322	8.1	2.2	5.9
Q8NH76	O56B4_HUMAN	319	0	4.1	-4.1
P0C628	O5AC1_HUMAN	307	5.9	2.3	3.6
Q9NZP5	O5AC2_HUMAN	309	5.5	4.5	1
Q8NH89	O5AK3_HUMAN	298	4	0	4
P0C617	O5AL1_HUMAN	328	12.8	0	12.8
Q8NGI8	O5AN1_HUMAN	311	1.9	0	1.9
Q8NGF4	O5AP2_HUMAN	316	5.1	0	5.1
Q8NGP9	O5AR1_HUMAN	310	1.6	3.5	-1.9
Q8N127	O5AS1_HUMAN	324	1.5	0	1.5
Q8NGC0	O5AU1_HUMAN	362	5.5	7.2	-1.7
A6NHG9	O5H14_HUMAN	310	7.4	3.5	3.9
A6NDH6	O5H15_HUMAN	313	3.2	0	3.2
A6NJZ3	O6C65_HUMAN	312	6.1	0	6.1
A6NDL8	O6C68_HUMAN	312	3.8	14.1	-10.3
A6NIJ9	O6C70_HUMAN	312	1.6	0	1.6
A6NCV1	O6C74_HUMAN	312	1.9	0	1.9
A6NL08	O6C75_HUMAN	312	7.1	0	7.1
A6NM76	O6C76_HUMAN	312	9	2.2	6.7
Q6IFN5	O7E24_HUMAN	339	2.9	0	2.9
Q6IF36	O8G2P_HUMAN	304	5.6	0	5.6
Q9UKG9	OCTC_HUMAN	612	63.7	65.8	-2.1
A8MYP8	ODF3B_HUMAN	253	46.2	33.6	12.6
Q14990	ODFP1_HUMAN	250	4.8	0	4.8
P04001	OPSG_HUMAN	364	6.6	1.9	4.7
P0DN78	OPSG3_HUMAN	364	6.6	1.9	4.7
P0DN77	OPSG2_HUMAN	364	6.6	1.9	4.7
P04000	OPSR_HUMAN	364	5.2	1.9	3.3
O14718	OPSX_HUMAN	337	5	0	5
O75127	PTCD1_HUMAN	700	52.3	40.1	12.1
Q9UBD5	ORC3_HUMAN	711	57	56.3	0.7
Q96EY7	PTCD3_HUMAN	689	67.9	62.3	5.7
Q6ISU1	PTCRA_HUMAN	281	9.6	0	9.6
Q9Y5N6	ORC6_HUMAN	252	64.3	32.9	31.3
P60484	PTEN_HUMAN	403	72.2	70.5	1.7
Q96BW5	PTER_HUMAN	349	86	70.8	15.2
Q7RTS3	PTF1A_HUMAN	328	14.3	2.4	11.9
O43612	OREX_HUMAN	131	18.3	0	18.3
Q06124	PTN11_HUMAN	597	84.6	81.4	3.2
Q9H0X9	OSBL5_HUMAN	879	54.2	43.5	10.7
Q7Z3E1	PARPT_HUMAN	657	3.2	5.2	-2
Q8IV76	PASD1_HUMAN	773	3.4	5	-1.7
Q9BYU1	PBX4_HUMAN	374	19	15.8	3.2
Q9BZA7	PC11X_HUMAN	1347	6.5	3.8	2.7
Q9BZA8	PC11Y_HUMAN	1340	5.5	3.4	2.2
Q9P2E7	PCD10_HUMAN	1040	13.8	10.8	3
Q9NPG4	PCD12_HUMAN	1184	12.5	10.3	2.2
P57723	PCBP4_HUMAN	403	50.1	34.7	15.4
P40424	PBX1_HUMAN	430	52.1	48.1	4
P05165	PCCA_HUMAN	728	83	79.3	3.7
Q8TAB3	PCD19_HUMAN	1148	20	19	1
Q9Y5G1	PCDGF_HUMAN	929	14.9	6.9	8
Q9UN71	PCDGG_HUMAN	923	11.3	8.8	2.5
Q9Y5F9	PCDGI_HUMAN	930	15.3	6.5	8.8
Q9H158	PCDC1_HUMAN	963	8.9	4.2	4.8
Q9Y5H7	PCDA5_HUMAN	936	13.8	1.8	12
Q9HC56	PCDH9_HUMAN	1237	15.8	10.3	5.5
Q9UN72	PCDA7_HUMAN	937	12.4	4.1	8.3
Q9Y5I0	PCDAD_HUMAN	950	10	1.8	8.2
Q3KNV8	PCGF3_HUMAN	242	47.5	45	2.5
P35558	PCKGC_HUMAN	622	68.6	57.7	10.9
Q9NV79	PCMD2_HUMAN	361	60.7	44.9	15.8
Q8WW12	PCNP_HUMAN	178	80.9	84.8	-3.9
Q8IVA1	PCP2_HUMAN	136	74.3	73.5	0.7
Q8NBM8	PCYXL_HUMAN	494	34.8	25.9	8.9
Q9BQ51	PD1L2_HUMAN	273	8.4	4.4	4
Q9Y5Y4	PD2R2_HUMAN	395	3.8	0	3.8
Q53EL6	PDCD4_HUMAN	469	71.4	69.7	1.7
Q9HCR9	PDE11_HUMAN	933	16.3	2.9	13.4
O14737	PDCD5_HUMAN	125	87.2	73.6	13.6
O75340	PDCD6_HUMAN	191	93.7	92.1	1.6
Q01064	PDE1B_HUMAN	536	24.6	17.5	7.1
Q8N4E4	PDCL2_HUMAN	241	12	0	12
Q08493	PDE4C_HUMAN	712	8.3	8.3	0
Q08499	PDE4D_HUMAN	809	40	29.4	10.6
Q13370	PDE3B_HUMAN	1112	17.2	8.8	8.4
O60658	PDE8A_HUMAN	829	22.9	10.5	12.4
O95263	PDE8B_HUMAN	885	16	10.1	6
Q9GZP0	PDGFD_HUMAN	370	30	26.8	3.2
O43924	PDE6D_HUMAN	150	38.7	57.3	-18.7
P04085	PDGFA_HUMAN	211	7.1	6.2	0.9
Q9BY77	PDIP3_HUMAN	421	78.9	75.1	3.8
P30101	PDIA3_HUMAN	505	92.1	92.1	0
P01127	PDGFB_HUMAN	241	9.5	7.1	2.5
Q15119	PDK2_HUMAN	407	73	69.5	3.4
P50479	PDLI4_HUMAN	330	85.2	80.9	4.2
Q96HC4	PDLI5_HUMAN	596	88.4	86.2	2.2
Q6A1A2	PDPK2_HUMAN	396	66.7	61.9	4.8
O00764	PDXK_HUMAN	312	94.6	90.7	3.8
P01213	PDYN_HUMAN	254	20.5	10.2	10.2
P0DJD7	PEPA4_HUMAN	388	1.5	0	1.5
Q2TAK8	PWP3A_HUMAN	710	40.4	34.4	6.1
P20142	PEPC_HUMAN	388	7	7.7	-0.8
Q8IXQ6	PARP9_HUMAN	854	71.2	69.1	2.1
Q9GZY1	PBOV1_HUMAN	135	7.4	0	7.4
Q96AQ6	PBIP1_HUMAN	731	62	52.4	9.6
P30039	PBLD_HUMAN	288	74.3	71.2	3.1
P57721	PCBP3_HUMAN	371	59.3	45	14.3
Q9Y5E4	PCDB5_HUMAN	795	12.7	6.5	6.2
Q9Y5E3	PCDB6_HUMAN	794	13	3.8	9.2
Q9Y5F1	PCDBC_HUMAN	795	21.6	12.8	8.8
Q9Y5H2	PCDGB_HUMAN	935	15.5	5.3	10.2
Q8N6Y1	PCD20_HUMAN	951	3.4	2	1.4
Q96TA0	PCDBI_HUMAN	734	12.3	4.1	8.2
Q6V1P9	PCD23_HUMAN	2916	7	3.4	3.7
Q9UN74	PCDA4_HUMAN	947	10	1.8	8.2
Q9UN73	PCDA6_HUMAN	950	12.6	2.5	10.1
Q9Y5G6	PCDG7_HUMAN	932	10.3	4.6	5.7
Q9Y5H3	PCDGA_HUMAN	936	16.6	9.3	7.3
Q9UKZ9	PCOC2_HUMAN	415	40.2	31.3	8.9
Q8NBP7	PCSK9_HUMAN	692	14	7.9	6.1
A6NKB5	PCX2_HUMAN	2137	6.9	1.9	5
Q9UHG3	PCYOX_HUMAN	505	76.4	72.3	4.2
Q9NZQ7	PD1L1_HUMAN	290	22.4	16.9	5.5
Q13258	PD2R_HUMAN	359	5.8	2.8	3.1
Q8WUM4	PDC6I_HUMAN	868	87	83.2	3.8
Q6L8Q7	PDE12_HUMAN	609	78	69	9
P54750	PDE1A_HUMAN	535	17.6	6.5	11
Q8N142	PURA1_HUMAN	457	75.7	72.2	3.5
Q9H2J4	PDCL3_HUMAN	239	88.3	77	11.3
Q07343	PDE4B_HUMAN	736	26.6	24.5	2.2
O76074	PDE5A_HUMAN	875	58.3	53.4	4.9
P16499	PDE6A_HUMAN	860	10	0.8	9.2
Q8N807	PDILT_HUMAN	584	10.1	3.3	6.8
P07237	PDIA1_HUMAN	508	95.7	93.3	2.4
Q96JY6	PDLI2_HUMAN	352	91.2	81.8	9.4
Q15084	PDIA6_HUMAN	440	87	86.1	0.9
Q8WWR9	PDPFL_HUMAN	84	8.3	8.3	0
Q9P2J9	PDP2_HUMAN	529	17.8	16.8	0.9
Q9NUG6	PDRG1_HUMAN	133	57.1	57.1	0
P52945	PDX1_HUMAN	283	4.2	6.4	-2.1
Q6P474	PDXD2_HUMAN	469	68	61.2	6.8
Q5EBL8	PDZ11_HUMAN	140	79.3	75	4.3
O15018	PDZD2_HUMAN	2839	23	11.7	11.3
Q9NXE4	NSMA3_HUMAN	866	47.1	39.4	7.7
Q9BZ95	NSD3_HUMAN	1437	61.7	57.3	4.4
Q9HDB5	NRX3B_HUMAN	637	9.1	7.5	1.6
Q14980	NUMA1_HUMAN	2115	89.2	85.6	3.6
P25787	PSA2_HUMAN	234	96.6	89.7	6.8
P25788	PSA3_HUMAN	255	88.2	81.6	6.7
P25789	PSA4_HUMAN	261	87.4	85.4	1.9
Q8NFH5	NUP35_HUMAN	326	85.9	77.9	8
Q8NFH4	NUP37_HUMAN	326	65	63.8	1.2
Q8NFH3	NUP43_HUMAN	380	71.3	59.2	12.1
Q2M2E3	ODFP4_HUMAN	257	3.9	0	3.9
P21953	ODBB_HUMAN	392	72.4	69.9	2.6
Q9BQT8	ODC_HUMAN	299	24.1	20.4	3.7
A1E959	ODAM_HUMAN	279	1.8	3.2	-1.4
Q96PU9	ODF3A_HUMAN	254	19.7	0	19.7
Q17RF5	ODAPH_HUMAN	130	4.6	4.6	0
Q8IV42	PSTK_HUMAN	348	12.6	4.9	7.8
Q8IYL9	PSYR_HUMAN	337	3	7.4	-4.5
P0DJ07	PT100_HUMAN	73	46.6	21.9	24.7
Q6UWS5	PT117_HUMAN	81	43.2	39.5	3.7
P25105	PTAFR_HUMAN	342	9.4	6.4	2.9
Q7Z6K3	PTAR1_HUMAN	402	59.7	52.5	7.2
P26599	PTBP1_HUMAN	531	97.4	92.8	4.5
Q9UKA9	PTBP2_HUMAN	531	83.1	71.2	11.9
O95758	PTBP3_HUMAN	552	88.4	72.6	15.8
Q13635	PTC1_HUMAN	1447	11.3	2.2	9.1
Q53EV4	LRC23_HUMAN	343	23.9	3.2	20.7
Q9Y546	LRC42_HUMAN	428	53.7	43.9	9.8
Q2VPJ9	LR75B_HUMAN	315	8.6	3.5	5.1
Q8TDW0	LRC8C_HUMAN	803	32.4	14.1	18.3
Q96JA1	LRIG1_HUMAN	1093	45.8	38.2	7.7
Q96NI6	LRFN5_HUMAN	719	12.5	4.2	8.3
Q9BX40	LS14B_HUMAN	385	83.4	73.5	9.9
Q9Y333	LSM2_HUMAN	95	90.5	77.9	12.6
Q9UFC0	LRWD1_HUMAN	647	66	56	10
O75197	LRP5_HUMAN	1615	12.5	4.3	8.2
Q9Y4Y9	LSM5_HUMAN	91	90.1	74.7	15.4
Q8IV03	LUR1L_HUMAN	231	28.6	19.5	9.1
P01717	LV325_HUMAN	112	65.2	0	65.2
A0A075B6I9	LV746_HUMAN	117	38.5	0	38.5
Q14767	LTBP2_HUMAN	1821	55	50.7	4.3
Q9Y250	LZTS1_HUMAN	596	44.6	37.4	7.2
Q9Y5Y7	LYVE1_HUMAN	322	37	31.7	5.3
O75951	LYZL6_HUMAN	148	6.8	0	6.8
Q9BXT6	M10L1_HUMAN	1211	11.5	3.1	8.3
Q13508	NAR3_HUMAN	389	31.4	20.1	11.3
Q8N8E1	MAAS1_HUMAN	139	10.8	0	10.8
P51970	NDUA8_HUMAN	172	87.2	83.1	4.1
P33908	MA1A1_HUMAN	653	57.6	43.3	14.2
Q9BQ69	MACD1_HUMAN	325	61.5	60.9	0.6
O75444	MAF_HUMAN	373	15.8	7	8.8
O15479	MAGB2_HUMAN	319	23.8	15	8.8
Q8NHW3	MAFA_HUMAN	353	8.2	3.7	4.5
P13349	MYF5_HUMAN	255	20.4	0	20.4
Q9UKN7	MYO15_HUMAN	3530	6.7	2.9	3.8
Q9Y623	MYH4_HUMAN	1939	55.2	47.1	8.1
P13533	MYH6_HUMAN	1939	56.2	51.6	4.5
Q8NEV4	MYO3A_HUMAN	1616	11.8	9.2	2.6
Q8WXR4	MYO3B_HUMAN	1341	15.1	13.6	1.5
B2RTY4	MYO9A_HUMAN	2548	31.6	21.6	10
P02144	MYG_HUMAN	154	99.4	99.4	0
O15069	NACAD_HUMAN	1562	15.7	4.5	11.1
Q5VZE5	NAA35_HUMAN	725	63.4	62.3	1.1
Q9GZZ1	NAA50_HUMAN	169	91.7	91.7	0
Q93015	NAA80_HUMAN	286	59.8	52.4	7.3
Q86TC9	MYPN_HUMAN	1320	9.5	7.4	2
O60237	MYPT2_HUMAN	982	50.1	37.9	12.2
Q6IA69	NADE_HUMAN	706	51.1	49.3	1.8
Q5VWK0	NBPF6_HUMAN	638	9.9	1.9	8
P0C2Y1	NBPF7_HUMAN	421	11.4	6.2	5.2
Q86T75	NBPFB_HUMAN	865	7.6	6.5	1.2
Q8N660	NBPFF_HUMAN	670	9.7	8.7	1
P19878	NCF2_HUMAN	526	85.6	82.5	3
Q9UBB6	NCDN_HUMAN	729	62.7	58	4.7
P16435	NCPR_HUMAN	677	80.5	78.9	1.6
P20929	NEBU_HUMAN	6669	39.1	35.4	3.7
P56181	NDUV3_HUMAN	108	59.3	59.3	0
O60890	OPHN1_HUMAN	802	68.7	63.5	5.2
O14841	OPLA_HUMAN	1288	76.3	74.7	1.6
Q9H1Y3	OPN3_HUMAN	402	8.7	0	8.7
P41146	OPRX_HUMAN	370	3	7.6	-4.6
P08100	OPSD_HUMAN	348	2.9	0	2.9
Q9UBM4	OPT_HUMAN	332	6.9	2.1	4.8
P34982	OR1D2_HUMAN	312	3.2	0	3.2
P58170	OR1D5_HUMAN	312	7.7	0	7.7
P30953	OR1E1_HUMAN	314	5.1	0	5.1
P47887	OR1E2_HUMAN	323	3.4	0	3.4
Q8WZA6	OR1E3_HUMAN	343	1.5	0	1.5
O43749	OR1F1_HUMAN	312	1.6	0	1.6
Q96R84	OR1F2_HUMAN	312	11.5	2.2	9.3
Q8NH94	OR1L1_HUMAN	360	10.6	8.6	1.9
Q8NGR5	OR1L4_HUMAN	311	1.6	6.8	-5.1
Q8NGR2	OR1L6_HUMAN	347	12.4	8.1	4.3
Q8NGR9	OR1N2_HUMAN	330	7.3	8.5	-1.2
Q6IF42	OR2A2_HUMAN	318	11.9	0	11.9
Q96R48	OR2A5_HUMAN	311	13.8	0	13.8
Q9GZK3	OR2B2_HUMAN	357	3.6	2.2	1.4
P59922	OR2B8_HUMAN	312	3.2	0	3.2
Q5JQS5	OR2BB_HUMAN	317	7.9	0	7.9
O95371	OR2C1_HUMAN	312	7.7	0	7.7
Q8NGH3	OR2D3_HUMAN	330	0	3	-3
O95006	OR2F2_HUMAN	317	8.8	0	8.8
Q8NGZ4	OR2G3_HUMAN	309	1.6	0	1.6
Q8NGU4	OR2I1_HUMAN	316	9.2	0	9.2
O76002	OR2J2_HUMAN	312	9	8	1
Q8NGT1	OR2K2_HUMAN	345	5.2	0	5.2
Q8NH16	OR2L2_HUMAN	312	3.2	0	3.2
Q8NG80	OR2L5_HUMAN	312	1.6	0	1.6
Q8NGY9	OR2L8_HUMAN	312	1.6	0	1.6
Q96R28	OR2M2_HUMAN	347	1.4	0	1.4
Q96R27	OR2M4_HUMAN	311	10.9	0	10.9
Q9NQN1	OR2S1_HUMAN	319	1.9	1.9	0
O43869	OR2T1_HUMAN	369	4.6	3.8	0.8
Q8NHC8	OR2T6_HUMAN	308	1.6	0	1.6
P0C7T2	OR2T7_HUMAN	308	20.1	0	20.1
A6NFC9	OR2W5_HUMAN	320	3.4	0	3.4
Q8NHA6	OR2W6_HUMAN	318	12.9	0	12.9
P47883	OR3A4_HUMAN	348	2.9	0	2.9
Q8NGN8	OR4A4_HUMAN	299	8.7	5	3.7
Q8NH37	OR4C3_HUMAN	302	3.6	2.3	1.3
Q8NGB2	OR4C5_HUMAN	326	7.1	0	7.1
Q6IEV9	OR4CB_HUMAN	310	10.6	0	10.6
Q96R67	OR4CC_HUMAN	309	3.6	4.9	-1.3
Q15615	OR4D1_HUMAN	310	1.6	12.9	-11.3
Q8NGJ1	OR4D6_HUMAN	314	8.3	0	8.3
Q8NGE8	OR4D9_HUMAN	314	5.4	4.1	1.3
Q8NGB9	OR4F6_HUMAN	312	5.4	3.2	2.2
Q8NGD2	OR4K2_HUMAN	314	11.8	0	11.8
Q8NH41	OR4KF_HUMAN	348	3.2	2.6	0.6
Q8NH43	OR4L1_HUMAN	312	7.7	2.9	4.8
Q8N0Y3	OR4N4_HUMAN	316	16.1	2.8	13.3
Q8IXE1	OR4N5_HUMAN	308	1.6	0	1.6
Q8NH73	OR4S2_HUMAN	311	1.6	6.8	-5.1
Q8NGJ0	OR5A1_HUMAN	315	8.6	0	8.6
Q8NH48	OR5B3_HUMAN	314	4.8	7	-2.2
Q8NGL3	OR5DE_HUMAN	314	3.8	0	3.8
Q8NGL1	OR5DI_HUMAN	313	8.9	0	8.9
P0C626	OR5G3_HUMAN	314	5.4	3.2	2.2
Q8NGV7	OR5H2_HUMAN	314	3.5	0	3.5
Q13606	OR5I1_HUMAN	314	7.3	0	7.3
A6NET4	OR5K3_HUMAN	321	1.6	2.2	-0.6
A6NMS3	OR5K4_HUMAN	321	1.9	10.3	-8.4
Q8NGP4	OR5M3_HUMAN	307	8.1	6.5	1.6
Q8NGP6	OR5M8_HUMAN	311	3.2	11.9	-8.7
Q96RB7	OR5MB_HUMAN	305	2	7.2	-5.2
Q8WZ94	OR5P3_HUMAN	311	5.5	0	5.5
Q8NH85	OR5R1_HUMAN	324	7.1	0	7.1
Q8NG75	OR5T1_HUMAN	326	3.1	1.8	1.2
Q8NGG3	OR5T3_HUMAN	340	7.4	0	7.4
O95007	OR6B1_HUMAN	311	3.2	6.1	-2.9
Q6IFH4	OR6B2_HUMAN	312	6.7	3.2	3.5
Q9NZP2	OR6C2_HUMAN	312	1.9	0	1.9
Q8NGC5	OR6J1_HUMAN	347	1.7	0	1.7
Q8NGY3	OR6K3_HUMAN	331	4.5	2.4	2.1
Q8NGY5	OR6N1_HUMAN	312	4.8	0	4.8
Q8NH79	OR6X1_HUMAN	312	3.8	0	3.8
Q15622	OR7A5_HUMAN	319	2.5	0	2.5
O14581	OR7AH_HUMAN	309	2.6	0	2.6
Q96RA2	OR7D2_HUMAN	312	3.5	0	3.5
Q8NGA0	OR7G1_HUMAN	311	1.6	0	1.6
P0DMU2	OR83P_HUMAN	310	3.5	0	3.5
Q15617	OR8G1_HUMAN	311	2.3	0	2.3
Q8NGP2	OR8J1_HUMAN	316	3.5	0	3.5
Q8NGE7	OR9K2_HUMAN	335	4.8	5.7	-0.9
Q8NGQ5	OR9Q1_HUMAN	310	16.5	0	16.5
Q8NGE9	OR9Q2_HUMAN	314	11.1	0	11.1
Q9BRQ5	ORAI3_HUMAN	295	9.2	0	9.2
Q9H999	PANK3_HUMAN	370	51.1	53	-1.9
Q9NVE7	PANK4_HUMAN	773	86.7	72.3	14.4
Q7Z3H0	PANKY_HUMAN	452	6.4	8.6	-2.2
Q96QZ0	PANX3_HUMAN	392	11.2	1.5	9.7
Q9NRJ5	PAPOB_HUMAN	636	33.2	18.1	15.1
O15146	MUSK_HUMAN	869	11	0.9	10.1
Q14764	MVP_HUMAN	893	90.7	89.1	1.6
P04198	MYCN_HUMAN	464	16.4	0	16.4
A0A1B0GUC4	MYCOS_HUMAN	108	25	0	25
Q9Y6X6	MYO16_HUMAN	1858	11.7	1.2	10.4
Q86YV6	MYLK4_HUMAN	388	10.8	2.1	8.8
Q5VTT5	MYOM3_HUMAN	1437	28	13.9	14.1
Q5VU43	MYOME_HUMAN	2346	44.7	27.9	16.8
Q9H1M0	N62CL_HUMAN	184	3.3	0	3.3
Q6NSJ0	MYORG_HUMAN	714	25.8	15.5	10.2
Q12965	MYO1E_HUMAN	1108	71.1	66.5	4.6
Q9ULV0	MYO5B_HUMAN	1848	72.5	68	4.5
E9PAV3	NACAM_HUMAN	2078	21.6	6.4	15.2
Q5TBK1	N42L1_HUMAN	243	31.7	21.8	9.9
Q9Y483	MTF2_HUMAN	593	48.7	42.2	6.6
P49914	MTHFS_HUMAN	203	82.3	69	13.3
Q8NCE2	MTMRE_HUMAN	650	59.7	53.1	6.6
Q6P444	MTFR2_HUMAN	385	20.5	2.1	18.4
Q9BV20	MTNA_HUMAN	369	90	85.4	4.6
P29803	ODPAT_HUMAN	388	45.9	29.9	16
Q96GX9	MTNB_HUMAN	242	93.8	95	-1.2
Q96CV9	OPTN_HUMAN	577	85.6	81.8	3.8
Q9P1Q5	OR1A1_HUMAN	309	3.6	0	3.6
Q9Y585	OR1A2_HUMAN	309	15.5	0	15.5
O60431	OR1I1_HUMAN	355	10.1	0	10.1
Q8NGS3	OR1J1_HUMAN	322	4	0	4
Q8NGS2	OR1J2_HUMAN	313	12.5	5.4	7
Q8NGR3	OR1K1_HUMAN	316	1.9	0	1.9
Q8NGR8	OR1L8_HUMAN	309	13.9	2.3	11.7
O95047	OR2A4_HUMAN	310	5.2	0	5.2
Q96R45	OR2A7_HUMAN	310	3.5	0	3.5
A3KFT3	OR2M5_HUMAN	312	1.6	0	1.6
Q9Y3N9	OR2W1_HUMAN	320	0	10.3	-10.3
Q7Z3T1	OR2W3_HUMAN	314	1.6	0	1.6
Q8NG97	OR2Z1_HUMAN	314	6.4	0	6.4
P47881	OR3A1_HUMAN	315	4.8	0	4.8
P47893	OR3A2_HUMAN	321	3.1	0	3.1
Q8NGI4	OR4DB_HUMAN	311	3.5	5.1	-1.6
Q8NH21	OR4F5_HUMAN	305	1.6	3.9	-2.3
Q8NH42	OR4KD_HUMAN	304	7.2	4.9	2.3
Q8NGD0	OR4M1_HUMAN	313	3.8	0	3.8
Q8NGL7	OR4P4_HUMAN	312	6.1	5.4	0.6
Q8NH49	OR4X1_HUMAN	305	14.1	3.3	10.8
Q8NGF9	OR4X2_HUMAN	303	7.6	0	7.6
Q8NGI9	OR5A2_HUMAN	324	1.5	0	1.5
Q96R09	OR5B2_HUMAN	309	4.9	0	4.9
Q8NGF7	OR5BH_HUMAN	314	5.4	2.5	2.9
A6NL26	OR5BL_HUMAN	309	1.6	1.9	-0.3
Q8NGR4	OR5C1_HUMAN	320	5	0	5
Q8NGL4	OR5DD_HUMAN	314	5.1	0	5.1
Q8NGK9	OR5DG_HUMAN	328	3	1.8	1.2
Q8NHB8	OR5K2_HUMAN	316	6.6	0	6.6
Q9UGF6	OR5V1_HUMAN	321	3.7	0	3.7
Q8NH69	OR5W2_HUMAN	310	14.8	0	14.8
O95222	OR6A2_HUMAN	327	6.4	3.1	3.4
Q8NGW1	OR6B3_HUMAN	331	7.9	3	4.8
Q8NGZ6	OR6F1_HUMAN	308	5.5	0	5.5
Q8NGW6	OR6K6_HUMAN	343	7.9	0	7.9
Q8NGM8	OR6M1_HUMAN	313	8.9	4.2	4.8
Q8NH40	OR6S1_HUMAN	331	3.3	5.4	-2.1
Q8N148	OR6V1_HUMAN	313	3.2	2.9	0.3
O60412	OR7C2_HUMAN	319	3.1	0	3.1
Q8NG98	OR7D4_HUMAN	312	3.2	4.2	-1
Q96RD0	OR8B2_HUMAN	313	1.9	0	1.9
Q96RC9	OR8B4_HUMAN	309	1.6	0	1.6
Q15620	OR8B8_HUMAN	311	1.6	0	1.6
Q8WZ84	OR8D1_HUMAN	308	1.6	3.9	-2.3
Q8NGG1	OR8J2_HUMAN	315	5.4	0	5.4
Q8NH51	OR8K3_HUMAN	312	5.1	1.9	3.2
Q8NH09	OR8S1_HUMAN	359	2.8	0	2.8
Q8NH10	OR8U1_HUMAN	309	7.4	0	7.4
P0C7N5	OR8U9_HUMAN	309	7.4	0	7.4
Q8NGU2	OR9A4_HUMAN	314	7	8.3	-1.3
Q8NGQ1	OR9G4_HUMAN	327	3.7	2.1	1.5
P0C7N8	OR9G9_HUMAN	305	2	2.3	-0.3
Q8NGQ6	OR9I1_HUMAN	314	7.6	0	7.6
Q96SN7	ORAI2_HUMAN	254	2	3.1	-1.2
Q13415	ORC1_HUMAN	861	41.3	35.1	6.3
Q9Y619	ORNT1_HUMAN	301	59.8	47.5	12.3
Q9UIF7	MUTYH_HUMAN	546	25.3	13	12.3
P20592	MX2_HUMAN	715	81.1	72.6	8.5
P20591	MX1_HUMAN	662	89.9	88.5	1.4
Q9H903	MTD2L_HUMAN	347	46.1	24.8	21.3
Q13615	MTMR3_HUMAN	1198	62.8	54.7	8.1
Q96EF0	MTMR8_HUMAN	704	12.1	1	11.1
Q96QG7	MTMR9_HUMAN	549	53.7	41	12.8
Q9NXD2	MTMRA_HUMAN	777	54.1	54.1	0
A4FU01	MTMRB_HUMAN	709	13.4	7.5	5.9
P11177	ODPB_HUMAN	359	81.3	81.3	0
O00330	ODPX_HUMAN	501	75.4	65.3	10.2
Q8IZS5	OFCC1_HUMAN	231	7.4	0	7.4
O75665	OFD1_HUMAN	1012	68.6	59.2	9.4
P55157	MTP_HUMAN	894	12.2	0	12.2
P48039	MTR1A_HUMAN	350	3.1	0	3.1
P42285	MTREX_HUMAN	1042	76.3	72.2	4.1
Q765P7	MTSSL_HUMAN	747	63.1	46.9	16.2
Q9ULD2	MTUS1_HUMAN	1270	60.4	52	8.3
O75431	MTX2_HUMAN	263	85.6	85.2	0.4
Q9ULD0	OGDHL_HUMAN	1010	43.6	37.6	5.9
Q8N543	OGFD1_HUMAN	542	50.2	43.4	6.8
Q9NZT2	OGFR_HUMAN	677	61.2	62.9	-1.8
Q9UKN1	MUC12_HUMAN	5478	1.8	0.5	1.3
Q9H3R2	MUC13_HUMAN	512	23	18.9	4.1
Q5TC84	OGRL1_HUMAN	451	44.3	41	3.3
Q8WXI7	MUC16_HUMAN	14507	4.7	1.9	2.9
P43121	MUC18_HUMAN	646	62.4	59.6	2.8
Q7Z5P9	MUC19_HUMAN	8384	4.7	0.4	4.3
P15941	MUC1_HUMAN	1255	12	10.6	1.4
Q5SSG8	MUC21_HUMAN	566	3.7	0	3.7
E2RYF6	MUC22_HUMAN	1773	1.3	0.4	0.9
Q02817	MUC2_HUMAN	5179	34.5	31.7	2.8
Q99102	MUC4_HUMAN	2169	8.6	7.2	1.4
P98088	MUC5A_HUMAN	5654	28	25.7	2.3
Q8TAX7	MUC7_HUMAN	377	1.6	0	1.6
Q9ULC0	MUCEN_HUMAN	261	7.7	5.4	2.3
Q96DR8	MUCL1_HUMAN	90	56.7	40	16.7
Q3MIW9	MUCL3_HUMAN	517	8.7	2.7	6
Q8WWZ8	OIT3_HUMAN	545	6.1	1.5	4.6
P13725	ONCM_HUMAN	252	19	7.1	11.9
O95948	ONEC2_HUMAN	504	11.5	2	9.5
O60422	ONEC3_HUMAN	494	5.5	0	5.5
Q9H6K4	OPA3_HUMAN	179	89.4	46.4	43
Q96PE5	OPALI_HUMAN	141	3.5	0	3.5
Q14982	OPCM_HUMAN	345	12.5	7.5	4.9
A6NF83	NUPR2_HUMAN	97	6.2	0	6.2
Q9Y6X9	MORC2_HUMAN	1032	73.3	61.6	11.6
Q13724	MOGS_HUMAN	837	70.5	70	0.5
Q6UWF7	NXPE4_HUMAN	544	11.4	2.9	8.5
P00540	MOS_HUMAN	346	10.4	4	6.4
P26038	MOES_HUMAN	577	91.3	92.5	-1.2
Q2M385	MPEG1_HUMAN	716	19	14.7	4.3
Q8NH19	O10AG_HUMAN	301	12.6	12.6	0
P46734	MP2K3_HUMAN	347	88.5	78.7	9.8
Q9Y4A9	O10H1_HUMAN	318	8.8	0	8.8
O60404	O10H3_HUMAN	316	7	0	7
Q5JRS4	O10J3_HUMAN	329	7.3	0	7.3
P0C629	O10J4_HUMAN	311	6.8	0	6.8
Q9Y530	OARD1_HUMAN	152	89.5	74.3	15.1
O43196	MSH5_HUMAN	834	16.9	1.9	15
Q01726	MSHR_HUMAN	317	4.1	0	4.1
Q96DH6	MSI2H_HUMAN	328	70.1	65.2	4.9
Q96KJ4	MSLNL_HUMAN	702	10	0	10
Q8IXL7	MSRB3_HUMAN	192	70.3	70.3	0
P04733	MT1F_HUMAN	61	75.4	73.8	1.6
Q8WXB1	MT21A_HUMAN	218	22	15.6	6.4
Q9NX40	OCAD1_HUMAN	245	89	82.9	6.1
Q5VZV1	MT21C_HUMAN	264	14.4	0	14.4
P11137	MTAP2_HUMAN	1827	54	44.9	9
Q96DY7	MTBP_HUMAN	904	14.4	8.2	6.2
Q15390	MTFR1_HUMAN	333	53.2	48.3	4.8
Q5XG87	PAPD7_HUMAN	772	22.9	9.5	13.5
P51003	PAPOA_HUMAN	745	73.7	69.7	4
Q6UY27	PATE2_HUMAN	113	0	31	-31
Q8N699	MYCT1_HUMAN	235	12.8	16.6	-3.8
Q9UKX3	MYH13_HUMAN	1938	39.6	34	5.6
Q9Y2K3	MYH15_HUMAN	1946	20.5	11.6	8.9
Q9HD67	MYO10_HUMAN	2058	32.2	27.2	5
Q9NZM1	MYOF_HUMAN	2061	86.9	84	2.8
Q14149	MORC3_HUMAN	939	78.3	77.4	0.9
Q3SYC2	MOGT2_HUMAN	334	8.1	3.6	4.5
Q8NHV5	MOSMO_HUMAN	167	3.6	0	3.6
Q6NXP6	NXRD1_HUMAN	359	7.8	0	7.8
Q8NDC4	MORN4_HUMAN	146	3.4	6.2	-2.7
Q6DT37	MRCKG_HUMAN	1551	56.6	52.9	3.7
Q86SM5	MRGRG_HUMAN	289	3.8	0	3.8
Q92887	MRP2_HUMAN	1545	13.5	5.1	8.4
Q96LB0	MRGX3_HUMAN	322	6.5	0	6.5
Q96LA9	MRGX4_HUMAN	322	8.4	0	8.4
P35372	OPRM_HUMAN	400	2.5	5.3	-2.8
Q8NGR6	OR1B1_HUMAN	318	6	2.2	3.8
Q15619	OR1C1_HUMAN	314	3.8	0	3.8
Q8NGS1	OR1J4_HUMAN	313	3.8	0	3.8
Q8NH93	OR1L3_HUMAN	324	12.7	11.4	1.2
Q8NGA1	OR1M1_HUMAN	313	2.2	2.2	0
Q8NH06	OR1P1_HUMAN	330	9.7	0	9.7
Q15612	OR1Q1_HUMAN	314	0	4.8	-4.8
Q8NH92	OR1S1_HUMAN	325	8	0	8
Q8NGQ3	OR1S2_HUMAN	325	1.5	0	1.5
Q8NGT9	OR2A1_HUMAN	310	5.2	0	5.2
O76000	OR2B3_HUMAN	313	3.2	9.6	-6.4
P58173	OR2B6_HUMAN	313	1.6	7.3	-5.8
Q13607	OR2F1_HUMAN	317	3.8	0	3.8
O95918	OR2H2_HUMAN	312	3.2	0	3.2
Q9GZK6	OR2J1_HUMAN	312	4.2	0	4.2
Q8NG85	OR2L3_HUMAN	312	9	0	9
Q8NG83	OR2M3_HUMAN	312	1.6	0	1.6
Q6IF00	OR2T2_HUMAN	324	6.5	0	6.5
Q6IEZ7	OR2T5_HUMAN	315	1.6	0	1.6
A6NH00	OR2T8_HUMAN	312	3.2	0	3.2
Q8NHB1	OR2V1_HUMAN	315	4.1	0	4.1
Q96R30	OR2V2_HUMAN	315	4.8	0	4.8
Q8NGV0	OR2Y1_HUMAN	311	4.2	6.4	-2.3
P47888	OR3A3_HUMAN	321	5.3	0	5.3
Q8NH83	OR4A5_HUMAN	315	11.4	0	11.4
P0C604	OR4A8_HUMAN	315	3.5	0	3.5
Q8NGF8	OR4B1_HUMAN	309	3.2	3.9	-0.6
Q8NH72	OR4C6_HUMAN	309	5.2	8.1	-2.9
Q8NGP0	OR4CD_HUMAN	309	3.6	2.6	1
Q8NGM1	OR4CF_HUMAN	316	5.1	0	5.1
Q8NGL9	OR4CG_HUMAN	310	9.4	5.2	4.2
P58180	OR4D2_HUMAN	307	6.8	0	6.8
Q8NGN0	OR4D5_HUMAN	318	1.6	3.8	-2.2
Q8NGI6	OR4DA_HUMAN	311	6.8	0	6.8
P0C645	OR4E1_HUMAN	315	3.8	0	3.8
Q8NGC2	OR4E2_HUMAN	313	1.6	0	1.6
Q6IEY1	OR4F3_HUMAN	312	3.5	6.1	-2.6
Q96R69	OR4F4_HUMAN	305	1.6	0	1.6
Q8NGD4	OR4K1_HUMAN	311	1.6	0	1.6
Q96R72	OR4K3_HUMAN	315	7.6	2.2	5.4
Q8NGD3	OR4K5_HUMAN	323	1.5	2.2	-0.6
Q8NGD5	OR4KE_HUMAN	310	3.5	10.3	-6.8
Q8NGC6	OR4KH_HUMAN	315	3.8	10.5	-6.7
Q8NGD1	OR4N2_HUMAN	307	3.3	0	3.3
P0C623	OR4Q2_HUMAN	307	9.1	0	9.1
Q8NH05	OR4Q3_HUMAN	313	1.6	1.9	-0.3
Q8NGB4	OR4S1_HUMAN	309	3.2	0	3.2
O95221	OR5F1_HUMAN	314	6.7	0	6.7
A6NKK0	OR5H1_HUMAN	313	3.2	0	3.2
Q8NGV6	OR5H6_HUMAN	325	7.4	3.4	4
P0DN80	OR5H8_HUMAN	308	5.8	3.6	2.3
Q8NH18	OR5J2_HUMAN	312	9.3	2.2	7.1
Q8NHB7	OR5K1_HUMAN	308	4.9	0	4.9
Q8NGL2	OR5L1_HUMAN	311	6.8	0	6.8
Q8NGL0	OR5L2_HUMAN	311	10.3	0	10.3
Q8NGP8	OR5M1_HUMAN	315	9.5	0	9.5
Q8NGP3	OR5M9_HUMAN	310	1.6	0	1.6
Q6IEU7	OR5MA_HUMAN	315	5.4	0	5.4
Q8WZ92	OR5P2_HUMAN	322	5.3	0	5.3
Q8NGG2	OR5T2_HUMAN	359	2.8	1.7	1.1
Q96RD1	OR6C1_HUMAN	312	6.7	0	6.7
A6NF89	OR6C6_HUMAN	314	1.6	0	1.6
Q8NGY2	OR6K2_HUMAN	324	4.9	0	4.9
Q8NGY6	OR6N2_HUMAN	317	3.8	0	3.8
Q8NGX9	OR6P1_HUMAN	317	1.9	3.5	-1.6
Q8NGN1	OR6T1_HUMAN	323	9.9	0	9.9
Q8NGX8	OR6Y1_HUMAN	325	6.8	3.1	3.7
O76100	OR7AA_HUMAN	309	2.6	0	2.6
O76099	OR7C1_HUMAN	320	5.3	0	5.3
Q8NG99	OR7G2_HUMAN	324	1.9	0	1.9
Q8NGG7	OR8A1_HUMAN	326	1.5	2.5	-0.9
Q8NGG8	OR8B3_HUMAN	313	1.9	0	1.9
Q8NGG6	OR8BC_HUMAN	310	0	2.6	-2.6
Q8NGM9	OR8D4_HUMAN	314	8.9	0	8.9
Q8NG78	OR8G5_HUMAN	346	7.2	0	7.2
Q8NGG4	OR8H1_HUMAN	311	5.5	0	5.5
Q8N162	OR8H2_HUMAN	312	5.4	0	5.4
Q8N146	OR8H3_HUMAN	312	7.1	0	7.1
Q8N0Y5	OR8I2_HUMAN	310	7.7	0	7.7
Q8NGG0	OR8J3_HUMAN	315	5.1	0	5.1
Q8NGG5	OR8K1_HUMAN	319	4.7	6.9	-2.2
Q8NH50	OR8K5_HUMAN	307	15	0	15
P0C7N1	OR8U8_HUMAN	319	3.4	0	3.4
Q8NGU1	OR9A1_HUMAN	263	1.9	0	1.9
Q8NGT5	OR9A2_HUMAN	310	6.8	3.5	3.2
Q8NH87	OR9G1_HUMAN	305	2	2.3	-0.3
Q53FV1	ORML2_HUMAN	153	42.5	24.2	18.3
Q8N138	ORML3_HUMAN	153	48.4	39.9	8.5
Q9BXI2	ORNT2_HUMAN	301	7.6	5.6	2
Q9Y3B8	ORN_HUMAN	237	77.2	74.7	2.5
I0J062	PANO1_HUMAN	215	7.9	0	7.9
Q96RD7	PANX1_HUMAN	426	33.6	28.4	5.2
Q8NDF8	PAPD5_HUMAN	572	60.1	56.1	4
Q96NY9	MUS81_HUMAN	551	33.4	4.4	29
O43439	MTG8R_HUMAN	604	37.7	28	9.8
Q9Y6C9	MTCH2_HUMAN	303	60.4	46.9	13.5
Q06455	MTG8_HUMAN	604	14.4	13.7	0.7
P13995	MTDC_HUMAN	350	79.4	76.3	3.1
Q9Y4I5	MTL5_HUMAN	508	25	28.9	-3.9
Q86WG5	MTMRD_HUMAN	1849	48.5	40.8	7.7
Q9NYA4	MTMR4_HUMAN	1195	15.7	5.1	10.6
O75081	MTG16_HUMAN	653	14.1	11.5	2.6
Q9Y217	MTMR6_HUMAN	621	69.7	62.5	7.2
Q9Y216	MTMR7_HUMAN	660	22.1	10.9	11.2
Q5SWX8	ODR4_HUMAN	454	61	59.5	1.5
Q9UBK8	MTRR_HUMAN	698	53.6	45.4	8.2
O75648	MTU1_HUMAN	421	81	75.3	5.7
Q9H488	OFUT1_HUMAN	388	81.4	82.5	-1
Q5JR59	MTUS2_HUMAN	1369	15.3	1.4	14
Q9Y2G5	OFUT2_HUMAN	429	71.1	70.9	0.2
Q13505	MTX1_HUMAN	466	38.2	36.1	2.1
O60502	OGA_HUMAN	916	84.2	81.8	2.4
Q8N307	MUC20_HUMAN	709	6.9	7.5	-0.6
Q04900	MUC24_HUMAN	197	5.1	5.1	0
Q02505	MUC3A_HUMAN	3323	1.8	0	1.8
Q9H195	MUC3B_HUMAN	1237	1.5	0	1.5
Q9HC84	MUC5B_HUMAN	5762	30.8	26.2	4.6
Q6W4X9	MUC6_HUMAN	2439	39.5	35	4.5
Q969V5	MUL1_HUMAN	352	40.9	22.7	18.2
Q7RTU3	OLIG3_HUMAN	272	10.7	16.5	-5.9
Q68BL7	OLM2A_HUMAN	652	29.6	25.2	4.4
P78380	OLR1_HUMAN	273	12.1	10.3	1.8
Q96E52	OMA1_HUMAN	524	28.4	29	-0.6
O60313	OPA1_HUMAN	960	78	71.7	6.4
Q9UHM6	OPN4_HUMAN	478	9.2	0	9.2
Q99583	MNT_HUMAN	582	39	30.1	8.9
Q8TD46	MO2R1_HUMAN	325	6.8	4.3	2.5
Q96BX8	MOB3A_HUMAN	217	62.2	54.8	7.4
O95158	NXPH4_HUMAN	308	16.2	9.1	7.1
Q6ZVC0	NYAP1_HUMAN	841	12.1	1.9	10.2
Q6UVY6	MOXD1_HUMAN	613	25.1	24.3	0.8
Q9Y5U8	MPC1_HUMAN	109	14.7	14.7	0
Q6ZSM3	MOT12_HUMAN	516	2.1	0	2.1
P36507	MP2K2_HUMAN	400	89	85.8	3.3
Q8NGE5	O10A7_HUMAN	316	5.1	3.8	1.3
Q8NGN7	O10D4_HUMAN	298	1.7	0	1.7
Q8NGA6	O10H5_HUMAN	315	8.9	0	8.9
Q8NGY7	O10J6_HUMAN	276	8	0	8
Q8NGX5	O10K1_HUMAN	313	8.9	2.2	6.7
Q9NZW5	MPP6_HUMAN	540	69.6	68.1	1.5
Q8NGY1	O10Z1_HUMAN	313	9.9	2.2	7.7
Q8NH07	O11H2_HUMAN	326	3.7	0	3.7
Q99550	MPP9_HUMAN	1183	18.4	6.4	12
Q9NV56	MRGBP_HUMAN	204	64.2	64.2	0
Q9HC36	MRM3_HUMAN	420	71.9	64.8	7.1
Q7Z6M4	MTEF4_HUMAN	381	55.4	42.3	13.1
Q6UWY5	OLFL1_HUMAN	402	71.1	66.9	4.2
Q9NRN5	OLFL3_HUMAN	406	69.7	66.7	3
Q6UX06	OLFM4_HUMAN	510	72.4	62.9	9.4
Q8TAK6	OLIG1_HUMAN	271	7.7	0	7.7
Q13516	OLIG2_HUMAN	323	6.8	5.6	1.2
Q68BL8	OLM2B_HUMAN	750	41.6	33.6	8
Q99983	OMD_HUMAN	421	65.3	54.9	10.5
P23515	OMGP_HUMAN	440	3.9	5.5	-1.6
P47874	OMP_HUMAN	163	9.8	0	9.8
P0CE72	ONCO_HUMAN	109	9.2	0	9.2
A6NGQ2	OOEP_HUMAN	149	0	14.8	-14.8
A8MZH6	OOSP1_HUMAN	123	4.9	0	4.9
Q6U736	OPN5_HUMAN	354	4.5	5.1	-0.6
P41143	OPRD_HUMAN	372	7	6.5	0.5
P41145	OPRK_HUMAN	380	1.6	0	1.6
P03999	OPSB_HUMAN	348	8.6	0	8.6
Q9NZJ7	MTCH1_HUMAN	389	57.8	46	11.8
Q9Y4B5	MTCL1_HUMAN	1905	46.7	27.2	19.5
Q96E29	MTEF3_HUMAN	417	61.6	56.4	5.3
P10515	ODP2_HUMAN	647	79.3	66.2	13.1
Q9P0S3	ORML1_HUMAN	153	37.3	25.5	11.8
Q9BZ23	PANK2_HUMAN	570	54.7	51.6	3.2
Q96RD6	PANX2_HUMAN	677	5.3	3.8	1.5
Q9NVV4	PAPD1_HUMAN	582	67.7	60.8	6.9
Q13219	PAPP1_HUMAN	1627	25.4	14.8	10.6
Q96RG2	PASK_HUMAN	1323	35.2	24.2	11
Q8WXA2	PATE1_HUMAN	126	19	0	19
P50539	MXI1_HUMAN	228	18	20.2	-2.2
P12525	MYCP1_HUMAN	358	13.7	0	13.7
Q99836	MYD88_HUMAN	296	91.9	67.2	24.7
P35749	MYH11_HUMAN	1972	84.8	81	3.8
Q9H6N6	MYH16_HUMAN	1097	22.9	3.6	19.3
P12882	MYH1_HUMAN	1939	70.8	61.9	8.9
Q9H1R3	MYLK2_HUMAN	596	20.1	10.2	9.9
Q6PIF6	MYO7B_HUMAN	2116	10.7	2.8	7.9
P52179	MYOM1_HUMAN	1685	41.7	31.6	10.1
O15049	N4BP3_HUMAN	544	68.6	65.3	3.3
Q9NPC7	MYNN_HUMAN	610	16.9	6.6	10.3
Q9Y4I1	MYO5A_HUMAN	1855	64.7	57.5	7.2
Q9NP98	MYOZ1_HUMAN	299	76.3	59.2	17.1
Q9NPC6	MYOZ2_HUMAN	264	25.8	15.5	10.2
Q99972	MYOC_HUMAN	504	42.9	40.3	2.6
Q92802	N42L2_HUMAN	583	35.5	31.7	3.8
Q86VE0	MYPOP_HUMAN	399	18.8	5	13.8
Q9BZK3	NACP4_HUMAN	213	39	23.5	15.5
Q92968	PEX13_HUMAN	403	40.2	36.7	3.5
Q15274	NADC_HUMAN	297	77.1	77.1	0
Q7L9L4	MOB1B_HUMAN	216	52.8	47.7	5.1
O96033	MOC2A_HUMAN	88	100	93.2	6.8
Q96CM4	NXNL1_HUMAN	212	8.5	3.8	4.7
Q86TA1	MOB3B_HUMAN	216	50.5	30.6	19.9
P58417	NXPH1_HUMAN	271	12.2	0	12.2
O60669	MOT2_HUMAN	478	13.4	13	0.4
Q02750	MP2K1_HUMAN	393	89.1	84.5	4.6
Q5VZ52	MORN5_HUMAN	161	3.7	0	3.7
Q9H208	O10A2_HUMAN	303	20.5	0	20.5
Q8NH80	O10D3_HUMAN	312	3.2	0	3.2
Q8NGN6	O10G7_HUMAN	311	3.2	0	3.2
P30954	O10J1_HUMAN	320	5.9	0	5.9
Q6IF99	O10K2_HUMAN	312	6.4	2.2	4.2
Q8NGE3	O10P1_HUMAN	313	4.8	6.4	-1.6
B2RN74	O11HC_HUMAN	326	1.5	0	1.5
Q99549	MPP8_HUMAN	860	62.9	56.7	6.2
O14733	MP2K7_HUMAN	419	69.9	64.9	5
Q8NGV5	O13D1_HUMAN	346	6.9	0	6.9
A6NCE7	MP3B2_HUMAN	125	30.4	24.8	5.6
P20645	MPRD_HUMAN	277	40.8	41.2	-0.4
P39210	MPV17_HUMAN	176	62.5	59.7	2.8
Q6UWV2	MPZL3_HUMAN	235	6	3.8	2.1
P00973	OAS1_HUMAN	400	56.5	52.5	4
Q9UBG0	MRC2_HUMAN	1479	55.8	51.9	4
Q96AM1	MRGRF_HUMAN	343	4.1	4.1	0
Q96LB2	MRGX1_HUMAN	322	6.8	0	6.8
Q96LB1	MRGX2_HUMAN	330	7.3	0	7.3
P49006	MRP_HUMAN	195	89.7	89.7	0
Q6ZTZ1	MSD1_HUMAN	278	20.9	15.1	5.8
O15457	MSH4_HUMAN	936	15.1	1.8	13.2
P52701	MSH6_HUMAN	1360	71.3	72.2	-0.9
Q8NCU8	MTLN_HUMAN	56	10.7	0	10.7
Q96S19	MTL26_HUMAN	204	87.3	72.5	14.7
Q9BWT3	PAPOG_HUMAN	736	46.5	37.6	8.8
P22033	MUTA_HUMAN	750	73.9	70.3	3.6
P53602	MVD1_HUMAN	400	84.3	72.5	11.8
Q92614	MY18A_HUMAN	2054	75.7	75.9	-0.1
A6NI61	MYMK_HUMAN	221	5.4	8.1	-2.7
P54296	MYOM2_HUMAN	1465	71.3	59.9	11.4
Q9Y5N5	N6MT1_HUMAN	214	55.6	46.3	9.3
Q08AG7	MZT1_HUMAN	82	86.6	61	25.6
P41227	NAA10_HUMAN	235	93.2	91.1	2.1
P15172	MYOD1_HUMAN	320	3.1	0	3.1
Q9H7X0	NAA60_HUMAN	242	21.1	0	21.1
Q02083	NAAA_HUMAN	359	52.1	49	3.1
O14974	MYPT1_HUMAN	1030	75	78.6	-3.6
P40855	PEX19_HUMAN	299	85.3	75.3	10
Q86W26	NAL10_HUMAN	655	13.9	10.8	3.1
P43490	NAMPT_HUMAN	491	81.9	81.1	0.8
Q9HD47	MOG1_HUMAN	186	59.7	38.7	21
Q969Y0	NXPE3_HUMAN	559	6.4	2.3	4.1
Q86VF5	MOGT3_HUMAN	341	4.7	0	4.7
O95907	MOT3_HUMAN	504	9.9	0	9.9
Q13421	MSLN_HUMAN	630	39	32.1	7
Q68DK7	MSL1_HUMAN	614	71.7	33.7	37.9
P08118	MSMB_HUMAN	114	58.8	22.8	36
O15243	OBRG_HUMAN	131	7.6	0	7.6
Q2TV78	MST1L_HUMAN	715	43.5	32	11.5
P35548	MSX2_HUMAN	267	46.1	33.7	12.4
A1L3X4	MT1DP_HUMAN	49	38.8	0	38.8
P02795	MT2_HUMAN	61	91.8	100	-8.2
Q16625	OCLN_HUMAN	522	38.5	42.1	-3.6
P0CE71	OCM2_HUMAN	109	9.2	0	9.2
P56278	MTCP1_HUMAN	107	7.5	27.1	-19.6
P08559	ODPA_HUMAN	390	92.3	88.2	4.1
Q9BV57	MTND_HUMAN	179	88.8	82.1	6.7
Q9Y2Z2	MTO1_HUMAN	717	58.4	52.6	5.9
P58546	MTPN_HUMAN	118	94.1	89.8	4.2
P49286	MTR1B_HUMAN	362	5	0	5
Q13585	MTR1L_HUMAN	617	1.8	0	1.8
O43312	MTSS1_HUMAN	755	56	53.4	2.6
Q8N3F0	MTURN_HUMAN	131	68.7	50.4	18.3
Q5HYI7	MTX3_HUMAN	312	72.8	61.2	11.5
Q6N063	OGFD2_HUMAN	350	78.9	69.1	9.7
Q6PK18	OGFD3_HUMAN	319	36.7	37	-0.3
O15527	OGG1_HUMAN	345	35.9	26.1	9.9
Q15743	OGR1_HUMAN	365	4.9	3.6	1.4
Q8N387	MUC15_HUMAN	334	11.4	3.3	8.1
O15294	OGT1_HUMAN	1046	84	74.5	9.6
Q9NTK5	OLA1_HUMAN	396	88.6	85.9	2.8
Q8N653	LZTR1_HUMAN	840	52.9	43.6	9.3
Q96S90	LYSM1_HUMAN	227	71.8	70	1.8
Q9NR34	MA1C1_HUMAN	630	18.1	21.4	-3.3
Q56UN5	M3K19_HUMAN	1328	8.4	5.4	3
P49641	MA2A2_HUMAN	1150	26.9	21.2	5.7
O95299	NDUAA_HUMAN	355	77.5	78.6	-1.1
Q8WWC4	MAIP1_HUMAN	291	45.4	36.1	9.3
Q9P032	NDUF4_HUMAN	175	81.1	74.9	6.3
Q9ULX9	MAFF_HUMAN	164	64.6	57.9	6.7
A1L188	NDUF8_HUMAN	74	43.2	43.2	0
Q9UDY8	MALT1_HUMAN	824	55.8	46.1	9.7
P41279	M3K8_HUMAN	467	49.7	45.6	4.1
P80192	M3K9_HUMAN	1104	13.5	4.9	8.6
Q9NQG1	MANBL_HUMAN	85	37.6	23.5	14.1
P46821	MAP1B_HUMAN	2468	75.7	69.1	6.6
O00339	MATN2_HUMAN	956	44.7	40.9	3.8
Q16048	MCHL1_HUMAN	86	36	0	36
Q6ZNC8	MBOA1_HUMAN	495	13.3	14.1	-0.8
Q6VMQ6	MCAF1_HUMAN	1270	60.1	50.3	9.8
Q8N8R3	MCATL_HUMAN	303	57.8	29.4	28.4
O43462	MBTP2_HUMAN	519	6.9	1.7	5.2
Q6ZSS7	MFSD6_HUMAN	791	17.1	12.5	4.6
P26572	MGAT1_HUMAN	445	41.6	35.3	6.3
Q8NBP5	MFSD9_HUMAN	474	8.2	1.7	6.5
Q86V88	MGDP1_HUMAN	176	73.9	70.5	3.4
Q96A72	MGN2_HUMAN	148	96.6	95.9	0.7
Q8TCD5	NT5C_HUMAN	201	85.1	82.1	3
Q8WV92	MITD1_HUMAN	249	58.2	47.8	10.4
A8MYZ0	MIY4B_HUMAN	460	13.5	0	13.5
Q8IVT2	MISP_HUMAN	679	78.6	69.1	9.6
P53778	MK12_HUMAN	367	43.1	34.9	8.2
P03891	NU2M_HUMAN	347	12.1	7.5	4.6
P31152	MK04_HUMAN	587	15.3	5.6	9.7
Q13164	MK07_HUMAN	816	34.1	27.6	6.5
Q8TD08	MK15_HUMAN	544	7.9	2.8	5.1
Q9NPJ1	MKKS_HUMAN	570	20.2	1.8	18.4
Q9UL63	MKLN1_HUMAN	735	72.2	70.6	1.6
P45984	MK09_HUMAN	424	71.5	63.4	8
Q9H000	MKRN2_HUMAN	416	77.4	73.6	3.8
Q13064	MKRN3_HUMAN	507	6.7	2	4.7
H3BPM6	MKROS_HUMAN	223	24.7	6.3	18.4
Q5HYA8	MKS3_HUMAN	995	9.9	3.2	6.7
Q8IYA7	MKX_HUMAN	352	12.8	6	6.8
P21741	MK_HUMAN	143	62.9	63.6	-0.7
Q96CX6	LRC58_HUMAN	371	38.8	28.6	10.2
A6NDA9	LRIT2_HUMAN	550	4.2	2.9	1.3
Q8WV35	LRC29_HUMAN	223	15.2	4	11.2
Q96JM4	LRIQ1_HUMAN	1722	13.3	10.5	2.8
Q9P2V4	LRIT1_HUMAN	623	8.5	1.1	7.4
Q86VZ4	LRP11_HUMAN	500	29.6	25.2	4.4
Q8N9N7	LRC57_HUMAN	239	77.4	72.8	4.6
Q96NW7	LRRC7_HUMAN	1537	19.7	3.7	16
A4D1F6	LRRD1_HUMAN	860	12.4	5.7	6.7
O43300	LRRT2_HUMAN	516	10.7	5.2	5.4
O15116	LSM1_HUMAN	133	88.7	78.2	10.5
Q9BVC4	LST8_HUMAN	326	96.6	79.1	17.5
Q9NQ29	LUC7L_HUMAN	371	57.1	62.8	-5.7
A0A087WSX0	LV545_HUMAN	123	56.9	0	56.9
P01721	LV657_HUMAN	117	82.9	11.1	71.8
A0A075B6I4	LVX54_HUMAN	117	70.9	0	70.9
O75342	LX12B_HUMAN	701	15.3	2	13.3
O15296	LX15B_HUMAN	676	85.8	82.5	3.3
O96009	NAPSA_HUMAN	420	10.2	2.1	8.1
Q16706	MA2A1_HUMAN	1144	52	47.3	4.7
Q96DS6	M4A6E_HUMAN	147	21.8	0	21.8
Q5TCX8	M3K21_HUMAN	1036	18.1	8.4	9.7
Q9Y2U5	M3K2_HUMAN	619	60.6	48.1	12.4
Q8N7X4	MAGB6_HUMAN	407	5.7	5.2	0.5
P43356	MAGA2_HUMAN	314	12.7	11.5	1.3
Q9UI09	NDUAC_HUMAN	145	86.9	81.4	5.5
Q96T17	MA7D2_HUMAN	732	27.5	26.4	1.1
Q3KP22	MAJIN_HUMAN	176	11.4	4	7.4
Q8TD91	MAGC3_HUMAN	643	8.2	2.3	5.9
Q99558	M3K14_HUMAN	947	7.4	1.7	5.7
Q9BXY0	MAK16_HUMAN	300	55.3	51	4.3
Q6ZN16	M3K15_HUMAN	1313	13.3	8.8	4.6
O43708	MAAI_HUMAN	216	68.5	57.4	11.1
Q9HCI5	MAGE1_HUMAN	957	9.3	2.4	6.9
Q7Z304	MAMC2_HUMAN	686	56.6	48.3	8.3
Q13495	MAMD1_HUMAN	774	11.4	0.9	10.5
P21941	MATN1_HUMAN	496	9.9	1.8	8.1
Q7Z434	MAVS_HUMAN	540	88.7	86.9	1.9
P11226	MBL2_HUMAN	248	65.3	54.4	10.9
A4D2B0	MBLC1_HUMAN	266	62.8	42.9	19.9
Q68D91	MBLC2_HUMAN	279	65.2	63.4	1.8
Q9BQD1	MCHL2_HUMAN	86	12.8	0	12.8
O15068	MCF2L_HUMAN	1137	59.5	54.7	4.8
Q6ZWT7	MBOA2_HUMAN	520	26.5	23.7	2.9
Q6NUT3	MFS12_HUMAN	480	4.6	0	4.6
Q09327	MGAT3_HUMAN	533	8.1	3.4	4.7
Q9H649	NSUN3_HUMAN	340	55.9	47.1	8.8
P08493	MGP_HUMAN	103	64.1	62.1	1.9
Q8NE18	NSUN7_HUMAN	718	9.1	7.4	1.7
P53779	MK10_HUMAN	464	52.6	40.7	11.9
P28482	MK01_HUMAN	360	94.4	85	9.4
O15264	MK13_HUMAN	365	78.1	73.2	4.9
Q16539	MK14_HUMAN	360	82.5	84.7	-2.2
Q8NEH6	MNS1_HUMAN	495	20	20.4	-0.4
Q9UBU8	MO4L1_HUMAN	362	52.5	45	7.5
Q86Y26	NUTM1_HUMAN	1132	4.4	4.4	0
O15381	NVL_HUMAN	856	74.8	65.5	9.2
Q149M9	NWD1_HUMAN	1564	10.4	3.7	6.7
Q9ULI1	NWD2_HUMAN	1742	9.4	1	8.4
Q15014	MO4L2_HUMAN	288	53.1	50.7	2.4
Q9UBU9	NXF1_HUMAN	619	79.6	73.3	6.3
Q9Y605	MOFA1_HUMAN	127	43.3	43.3	0
Q9GZY0	NXF2_HUMAN	626	8.6	1.4	7.2
Q9H1B4	NXF5_HUMAN	397	4	4.3	-0.3
Q70IA6	MOB2_HUMAN	237	48.5	38	10.5
Q96DL1	NXPE2_HUMAN	559	11.6	0	11.6
P53985	MOT1_HUMAN	500	15	15.4	-0.4
Q9P242	NYAP2_HUMAN	653	1.5	0	1.5
O75970	MPDZ_HUMAN	2070	55.4	47.1	8.3
P30304	MPIP1_HUMAN	524	11.8	3.4	8.4
Q8NGE0	O10AD_HUMAN	317	1.6	0	1.6
P30305	MPIP2_HUMAN	580	19	9.3	9.7
Q8NGC3	O10G2_HUMAN	310	3.2	0	3.2
Q8NGN2	O10S1_HUMAN	331	3	0	3
Q8NGY0	O10X1_HUMAN	326	11	0	11
Q53F39	MPPE1_HUMAN	396	16.2	13.6	2.5
Q8NGC1	O11G2_HUMAN	345	3.2	0	3.2
Q8NG94	O11H1_HUMAN	326	1.5	0	1.5
Q8NGC9	O11H4_HUMAN	324	3.4	2.2	1.2
P58182	O12D2_HUMAN	307	20.5	0	20.5
P36021	MOT8_HUMAN	539	13.5	13	0.6
Q7RTY1	MOT9_HUMAN	509	8.6	5.5	3.1
Q8NGS6	O13C3_HUMAN	347	8.9	0	8.9
Q8NGS8	O13C5_HUMAN	318	6.9	8.2	-1.3
Q8NGT2	O13J1_HUMAN	312	3.5	8.3	-4.8
Q8NHC5	O14AG_HUMAN	309	1.6	0	1.6
P04181	OAT_HUMAN	439	90	88.2	1.8
Q5VT25	MRCKA_HUMAN	1732	58.1	54.4	3.7
Q9Y5S2	MRCKB_HUMAN	1711	70.3	64	6.3
Q8N565	MREG_HUMAN	214	40.2	35	5.1
Q96LU7	MRFL_HUMAN	910	5.7	4.1	1.6
Q8NDA8	MROH1_HUMAN	1641	58.1	43.9	14.2
O15439	MRP4_HUMAN	1325	31.1	16.1	15
Q96J65	MRP9_HUMAN	1359	15	7.4	7.6
O43482	MS18B_HUMAN	229	39.3	30.1	9.2
Q96HJ5	MS4A3_HUMAN	214	2.8	0	2.8
Q96MR7	OBAS1_HUMAN	158	11.4	0	11.4
Q16633	OBF1_HUMAN	256	21.1	12.1	9
Q6P1R3	MSD2_HUMAN	559	31.5	17	14.5
Q96H12	MSD3_HUMAN	275	17.8	21.1	-3.3
A6NI15	MSGN1_HUMAN	193	5.2	0	5.2
Q8NCY6	MSD4_HUMAN	345	27.8	16.8	11
P20585	MSH3_HUMAN	1137	76.6	68.2	8.4
P21757	MSRE_HUMAN	451	54.5	42.1	12.4
P47224	MSS4_HUMAN	123	91.1	68.3	22.8
Q5VST9	OBSCN_HUMAN	7968	8.1	2.8	5.3
O75147	OBSL1_HUMAN	1896	38.5	30.1	8.4
Q02509	OC90_HUMAN	477	9.4	0	9.4
Q8IVN3	MSTN1_HUMAN	82	64.6	58.5	6.1
Q9BUK6	MSTO1_HUMAN	570	56.3	53.7	2.6
P13640	MT1G_HUMAN	62	91.9	50	41.9
Q9H867	MT21D_HUMAN	229	35.4	17	18.3
Q8TAD7	OCC1_HUMAN	63	54	54	0
Q9H607	OCEL1_HUMAN	264	5.7	2.7	3
P25713	MT3_HUMAN	68	17.6	17.6	0
P36957	ODO2_HUMAN	453	77.9	77.9	0
Q9H4K7	MTG2_HUMAN	406	66.3	55.4	10.8
P43365	MAGAC_HUMAN	314	12.7	2.5	10.2
P43355	MAGA1_HUMAN	309	24.6	23.6	1
Q14582	MAD4_HUMAN	209	15.3	12.9	2.4
O60732	MAGC1_HUMAN	1142	7.9	3.8	4.1
Q9BU61	NDUF3_HUMAN	184	70.1	63.6	6.5
O00462	MANBA_HUMAN	879	58.9	51.1	7.8
P32245	MC4R_HUMAN	332	4.8	2.1	2.7
Q5U623	MCAF2_HUMAN	682	12.8	10.4	2.3
Q7L590	MCM10_HUMAN	875	17.7	15.1	2.6
Q9H2D1	MFTC_HUMAN	315	54.9	25.1	29.8
Q10469	MGAT2_HUMAN	447	42.5	46.1	-3.6
Q8TEA1	NSUN6_HUMAN	469	78.5	71.6	6.8
P0DPK3	NT2NB_HUMAN	275	24	26.2	-2.2
P0DPK4	NT2NC_HUMAN	236	28	30.5	-2.5
Q7Z3S9	NT2NA_HUMAN	236	28	30.5	-2.5
P61970	NTF2_HUMAN	127	99.2	92.1	7.1
P20783	NTF3_HUMAN	257	7.8	0	7.8
P34130	NTF4_HUMAN	210	11.9	3.3	8.6
P78549	NTH_HUMAN	312	63.5	57.1	6.4
Q9BV86	NTM1A_HUMAN	223	72.2	63.7	8.5
Q5VVY1	NTM1B_HUMAN	283	7.8	16.3	-8.5
Q8IVF1	NTM2A_HUMAN	878	5.6	1.5	4.1
A6NNL0	NTM2B_HUMAN	878	6.8	1.5	5.4
Q5VT03	NTM2D_HUMAN	806	6.1	1.6	4.5
B1AL46	NTM2E_HUMAN	878	6.8	1.5	5.4
A1L443	NTM2F_HUMAN	756	6	1.7	4.2
Q5VZR2	NTM2G_HUMAN	741	6.1	1.8	4.3
Q9Y2I2	NTNG1_HUMAN	539	5.4	5.8	-0.4
Q96CW9	NTNG2_HUMAN	530	1.1	2.8	-1.7
Q9BSD7	NTPCR_HUMAN	190	90.5	84.2	6.3
P30989	NTR1_HUMAN	418	5.5	0	5.5
O95665	NTR2_HUMAN	410	2.7	0	2.7
Q9P121	NTRI_HUMAN	344	38.1	36.6	1.5
P04629	NTRK1_HUMAN	796	7.7	1.1	6.5
Q16620	NTRK2_HUMAN	822	10.5	5	5.5
Q16288	NTRK3_HUMAN	839	6.4	6	0.5
P57740	NU107_HUMAN	925	79.5	78.2	1.3
Q8WUM0	NU133_HUMAN	1156	82.4	76.4	6.1
P49790	NU153_HUMAN	1475	70.9	65	5.9
O75694	NU155_HUMAN	1391	77.7	76.2	1.5
Q12769	NU160_HUMAN	1436	59.4	55.9	3.5
Q5SRE5	NU188_HUMAN	1749	50.4	46.8	3.5
P03886	NU1M_HUMAN	318	11.9	8.8	3.1
Q92621	NU205_HUMAN	2012	66.4	55.2	11.2
P35658	NU214_HUMAN	2090	64.9	59.4	5.5
Q75NE6	MIRH1_HUMAN	70	7.1	0	7.1
Q8IXI2	MIRO1_HUMAN	618	57.9	53.6	4.4
Q8IXI1	MIRO2_HUMAN	618	63.8	58.4	5.3
Q96FF7	MISP3_HUMAN	219	79.9	65.3	14.6
Q15759	MK11_HUMAN	364	45.3	33	12.4
P45983	MK08_HUMAN	427	71.4	62.1	9.4
Q9BUB5	MKNK1_HUMAN	465	48.6	36.3	12.3
Q9BYJ1	LOXE3_HUMAN	711	10.4	10.1	0.3
Q9UN81	LORF1_HUMAN	338	55.9	0	55.9
Q8N456	LRC18_HUMAN	261	10	3.8	6.1
Q6P9F7	LRC8B_HUMAN	803	16.3	1	15.3
Q5T700	LRAD1_HUMAN	205	0	3.4	-3.4
A6NM36	LRC30_HUMAN	301	10	2.3	7.6
Q6P0N0	M18BP_HUMAN	1132	25.3	20.3	4.9
Q9NQ48	LZTL1_HUMAN	299	67.9	61.9	6
A6NCF6	MA13P_HUMAN	341	2.9	0	2.9
Q16584	M3K11_HUMAN	847	55.5	46.4	9.1
Q9UJ55	MAGL2_HUMAN	1249	11.9	1.7	10.2
Q96JG8	MAGD4_HUMAN	741	49.8	32.8	17
P56730	NETR_HUMAN	875	13.5	7.4	6.1
Q9HCC0	MCCB_HUMAN	563	89.2	85.3	3.9
Q8IX19	MCEM1_HUMAN	187	18.7	0	18.7
P10911	MCF2_HUMAN	925	17	6.4	10.6
Q969V1	MCHR2_HUMAN	340	3.2	11.5	-8.2
Q7Z7M0	MEGF8_HUMAN	2845	14.3	8.1	6.2
Q7L2J0	MEPCE_HUMAN	689	75.6	65.5	10.2
P35240	MERL_HUMAN	595	69.6	70.9	-1.3
Q99707	METH_HUMAN	1265	80.2	77.8	2.5
Q16656	NRF1_HUMAN	503	26.2	26.2	0
P03971	MIS_HUMAN	560	12.9	1.8	11.1
O75030	MITF_HUMAN	526	41.6	31	10.6
Q9H081	MIS12_HUMAN	205	71.7	59	12.7
Q9H2W2	MIXL1_HUMAN	232	12.9	3	9.9
Q8NDC0	MISSL_HUMAN	245	15.1	11.8	3.3
P27361	MK03_HUMAN	379	91.3	83.6	7.7
Q16659	MK06_HUMAN	721	12.3	7.4	5
Q9BYG3	MK67I_HUMAN	293	71.3	66.6	4.8
Q9UHC7	MKRN1_HUMAN	482	56	52.9	3.1
Q13434	MKRN4_HUMAN	485	17.9	8.2	9.7
Q9NXB0	MKS1_HUMAN	559	14.7	7.9	6.8
P19105	ML12A_HUMAN	171	93.6	98.2	-4.7
O14950	ML12B_HUMAN	172	93	94.8	-1.7
O15504	NUPL2_HUMAN	423	67.4	64.5	2.8
Q68CR7	LRC66_HUMAN	880	7.4	2.5	4.9
Q6UY01	LRC31_HUMAN	552	29.3	17.2	12.1
A6PVS8	LRIQ3_HUMAN	624	16.3	9.5	6.9
Q8ND56	LS14A_HUMAN	463	78.8	64.4	14.5
Q7Z3D4	LYSM3_HUMAN	306	30.7	36.6	-5.9
P0DM35	M1BL1_HUMAN	61	19.7	19.7	0
Q6UWQ5	LYZL1_HUMAN	148	3.4	0	3.4
Q8N5U1	M4A15_HUMAN	240	2.5	0	2.5
Q05195	MAD1_HUMAN	221	2.7	8.1	-5.4
Q9H0U3	MAGT1_HUMAN	335	29	26.3	2.7
O95819	M4K4_HUMAN	1239	60.7	60.4	0.3
Q9H9H5	MA6D1_HUMAN	199	11.1	10.6	0.5
Q9UBF1	MAGC2_HUMAN	373	8	8.6	-0.5
Q5TEU4	NDUF5_HUMAN	345	51	54.5	-3.5
Q9H213	MAGH1_HUMAN	219	18.7	17.4	1.4
D6RGH6	MCIN_HUMAN	385	7.3	6	1.3
P49736	MCM2_HUMAN	904	79.1	72.6	6.5
Q07820	MCL1_HUMAN	350	74.3	71.1	3.1
P40925	MDHC_HUMAN	334	91.6	90.7	0.9
Q9UBE8	NLK_HUMAN	527	15	11.8	3.2
Q9NPP4	NLRC4_HUMAN	1024	29.4	15.1	14.3
Q9C000	NLRP1_HUMAN	1473	23.6	12.1	11.5
Q96P20	NLRP3_HUMAN	1036	18.5	8.6	9.9
P22307	NLTP_HUMAN	547	93.1	86.8	6.2
P28336	NMBR_HUMAN	390	10.5	1.8	8.7
P08949	NMB_HUMAN	121	14.9	0	14.9
Q8TCU5	NMD3A_HUMAN	1115	9.3	1.6	7.7
O60391	NMD3B_HUMAN	1043	9.7	1.6	8.1
Q96D46	NMD3_HUMAN	503	81.3	72.6	8.7
Q12879	NMDE1_HUMAN	1464	7	5.5	1.5
Q13224	NMDE2_HUMAN	1484	9.6	1.1	8.5
Q14957	NMDE3_HUMAN	1233	3.7	4.5	-0.7
O15399	NMDE4_HUMAN	1336	5.2	5.1	0.1
Q05586	NMDZ1_HUMAN	938	6.2	2.6	3.6
Q9C002	NMES1_HUMAN	83	92.8	92.8	0
Q13287	NMI_HUMAN	307	95.4	83.1	12.4
Q9HAN9	NMNA1_HUMAN	279	83.2	77.8	5.4
Q9BZQ4	NMNA2_HUMAN	307	12.4	2.6	9.8
Q96T66	NMNA3_HUMAN	252	70.2	72.2	-2
Q9HBL8	NMRL1_HUMAN	299	73.6	72.6	1
Q5H8A3	NMS_HUMAN	153	13.1	0	13.1
Q16517	NNAT_HUMAN	81	0	17.3	-17.3
Q8IW45	NNRD_HUMAN	347	85.3	72.9	12.4
Q71SY5	MED25_HUMAN	747	40.7	24	16.7
Q8NCW5	NNRE_HUMAN	288	80.2	79.2	1
Q9NX70	MED29_HUMAN	200	67.5	66	1.5
Q7Z3U7	MON2_HUMAN	1717	51	42.3	8.7
Q70IA8	MOB3C_HUMAN	216	25	22.7	2.3
O95396	MOCS3_HUMAN	460	91.1	84.1	7
Q86VX9	MON1A_HUMAN	652	35.1	19.8	15.3
Q9HCE1	MOV10_HUMAN	1003	74.6	65.4	9.2
Q9P2P1	NYNRI_HUMAN	1898	25.8	16	9.8
Q7RTX9	MOT14_HUMAN	510	3.9	6.5	-2.5
Q8NH74	O10A6_HUMAN	314	3.2	5.1	-1.9
Q8NGN5	O10G8_HUMAN	311	3.2	0	3.2
P30307	MPIP3_HUMAN	473	34	39.3	-5.3
Q8NGA5	O10H4_HUMAN	316	5.4	0	5.4
Q00325	MPCP_HUMAN	362	60.2	52.8	7.5
Q8NGQ4	O10Q1_HUMAN	319	9.1	0	9.1
Q8NGI7	O10V1_HUMAN	309	1.9	2.6	-0.6
Q8NGF6	O10W1_HUMAN	305	1.6	0	1.6
Q8NGC7	O11H6_HUMAN	330	8.5	0	8.5
Q8NGC8	O11H7_HUMAN	314	1.6	0	1.6
P0DN82	O12D1_HUMAN	309	3.2	0	3.2
Q6WCQ1	MPRIP_HUMAN	1025	80.9	80.1	0.8
Q8NGS7	O13C8_HUMAN	320	3.8	0	3.8
Q8N594	MPND_HUMAN	471	39.3	18	21.2
Q96G30	MRAP2_HUMAN	205	19.5	0	19.5
Q8NGE2	O2AP1_HUMAN	309	3.2	2.3	1
Q8NH01	O2T11_HUMAN	316	7.3	0	7.3
Q8NH02	O2T29_HUMAN	315	5.7	0	5.7
Q8NGL6	O4A15_HUMAN	344	6.1	10.2	-4.1
Q8NH64	O51A7_HUMAN	312	8.3	0	8.3
Q9H339	O51B5_HUMAN	312	4.8	0	4.8
Q8NGF3	O51D1_HUMAN	324	16.4	0	16.4
Q9H255	O51E2_HUMAN	320	16.6	5.6	10.9
Q8NGK1	O51G1_HUMAN	321	3.1	0	3.1
Q8NH63	O51H1_HUMAN	302	4	0	4
Q9H342	O51J1_HUMAN	316	1.6	0	1.6
Q8NGJ5	O51L1_HUMAN	315	5.1	0	5.1
Q8NH59	O51Q1_HUMAN	317	9.1	2.2	6.9
Q9H2C8	O51V1_HUMAN	321	6.2	0	6.2
Q9UKL2	O52A1_HUMAN	312	10.3	0	10.3
Q96RD2	O52B2_HUMAN	323	3.1	0	3.1
Q8NGK2	O52B4_HUMAN	314	9.9	0	9.9
Q6IFG1	O52E8_HUMAN	317	1.6	7.6	-6
Q8NGK6	O52I1_HUMAN	324	4.6	0	4.6
Q8NH67	O52I2_HUMAN	350	6.6	0	6.6
Q8NH60	O52J3_HUMAN	311	15.1	0	15.1
Q8NGK3	O52K2_HUMAN	314	2.2	0	2.2
Q8NGH7	O52L1_HUMAN	329	7.9	3	4.9
Q8NGH6	O52L2_HUMAN	319	14.7	3.1	11.6
Q8NGK5	O52M1_HUMAN	317	5.7	7.6	-1.9
Q8NH53	O52N1_HUMAN	320	4.7	5.9	-1.3
Q8NGI0	O52N2_HUMAN	321	6.5	5	1.6
Q8NH56	O52N5_HUMAN	324	6.5	2.2	4.3
Q9H579	MROH8_HUMAN	483	16.4	0	16.4
Q5TGP6	MROH9_HUMAN	573	7.3	0	7.3
P33527	MRP1_HUMAN	1531	45.7	37	8.7
Q6NTE8	MRNIP_HUMAN	343	66.5	63.3	3.2
P54368	OAZ1_HUMAN	228	11.8	0	11.8
O95190	OAZ2_HUMAN	189	5.3	0	5.3
P49959	MRE11_HUMAN	708	82.9	78.8	4.1
Q9NYP9	MS18A_HUMAN	233	64.4	60.9	3.4
Q9ULH7	MRTFB_HUMAN	1088	61.9	56.6	5.3
Q8N5Y2	MS3L1_HUMAN	521	37.6	28.8	8.8
O15091	MRPP3_HUMAN	583	64.2	54.7	9.4
Q9HD23	MRS2_HUMAN	443	19.2	10.8	8.4
Q9Y3D2	MSRB2_HUMAN	182	89.6	86.3	3.3
Q9NY56	OBP2A_HUMAN	170	20	28.2	-8.2
Q9NPH6	OBP2B_HUMAN	170	36.5	40.6	-4.1
Q9BYG7	MSTRO_HUMAN	248	2	0	2
Q4VC12	MSS51_HUMAN	460	3.9	0	3.9
P28360	MSX1_HUMAN	303	23.8	2	21.8
P07438	MT1B_HUMAN	61	75.4	65.6	9.8
P04732	MT1E_HUMAN	61	91.8	100	-8.2
P04731	MT1A_HUMAN	61	82	82	0
P80294	MT1H_HUMAN	61	82	49.2	32.8
Q93083	MT1L_HUMAN	61	49.2	45.9	3.3
Q8N339	MT1M_HUMAN	61	42.6	50.8	-8.2
P80297	MT1X_HUMAN	61	91.8	100	-8.2
Q56VL3	OCAD2_HUMAN	154	83.1	85.7	-2.6
Q14872	MTF1_HUMAN	753	17.9	15	2.9
Q13126	MTAP_HUMAN	283	89	88.7	0.4
Q2M296	MTHSD_HUMAN	383	71.5	58.7	12.8
Q13614	MTMR2_HUMAN	643	56.6	57.5	-0.9
Q13496	MTM1_HUMAN	603	73.8	71.1	2.7
Q9BXS6	NUSAP_HUMAN	441	44.4	39.2	5.2
P50219	MNX1_HUMAN	401	22.4	7.2	15.2
Q6Q8B3	MO2R2_HUMAN	271	17	0	17
Q9H8S9	MOB1A_HUMAN	216	72.7	64.4	8.3
Q9UQ07	MOK_HUMAN	419	10.3	5.7	4.5
Q16653	MOG_HUMAN	247	5.3	9.3	-4
P0DKB6	MPC1L_HUMAN	136	22.8	5.9	16.9
Q8TF71	MOT10_HUMAN	515	5.6	6	-0.4
P58181	O10A3_HUMAN	314	9.9	0	9.9
P45985	MP2K4_HUMAN	399	87.7	73.2	14.5
Q96JB8	MPP4_HUMAN	637	17	3.8	13.2
Q99547	MPH6_HUMAN	160	78.8	74.4	4.4
P34949	MPI_HUMAN	423	85.8	80.4	5.4
Q9UGF7	O12D3_HUMAN	316	3.5	0	3.5
P0DN81	O13C7_HUMAN	318	3.8	0	3.8
Q9UGF5	O14J1_HUMAN	321	3.4	1.9	1.6
A8MV57	MPTX_HUMAN	137	3.6	0	3.6
O15442	MPPD1_HUMAN	326	9.5	0	9.5
Q15777	MPPD2_HUMAN	294	46.3	29.3	17
Q9Y6K5	OAS3_HUMAN	1087	83.6	75.4	8.2
Q99551	MTEF1_HUMAN	399	35.8	19.3	16.5
Q49AM1	MTEF2_HUMAN	385	45.2	21	24.2
Q13613	MTMR1_HUMAN	665	73.2	60.6	12.6
P42898	MTHR_HUMAN	656	68.9	63.4	5.5
Q9C0I1	MTMRC_HUMAN	747	71.5	67.3	4.1
O43193	MTLR_HUMAN	412	6.3	0	6.3
Q9UDX5	MTFP1_HUMAN	166	30.1	23.5	6.6
O95248	MTMR5_HUMAN	1868	59.3	57.2	2.1
Q9BT17	MTG1_HUMAN	334	67.4	59.6	7.8
P42345	MTOR_HUMAN	2549	64.8	57.9	6.9
Q8N323	NXPE1_HUMAN	547	10.8	3.1	7.7
Q14168	MPP2_HUMAN	576	54.3	38.5	15.8
O75352	MPU1_HUMAN	247	27.5	17.4	10.1
Q15646	OASL_HUMAN	514	60.7	56	4.7
O15438	MRP3_HUMAN	1527	24.3	15.7	8.6
Q68CQ1	MROH7_HUMAN	1323	9.1	1.4	7.7
Q9UMX2	OAZ3_HUMAN	235	10.6	12.8	-2.1
Q5T3U5	MRP7_HUMAN	1492	19.6	13.5	6.1
B2RBV5	MRUPP_HUMAN	119	51.3	0	51.3
Q9GZW8	MS4A7_HUMAN	240	18.8	0	18.8
P43246	MSH2_HUMAN	934	78.6	72.3	6.3
O43347	MSI1H_HUMAN	362	64.6	47.2	17.4
Q9HCI7	MSL2_HUMAN	577	34.5	36	-1.6
Q15800	MSMO1_HUMAN	293	27	28	-1
Q1L6U9	MSMP_HUMAN	139	4.3	0	4.3
Q9UJG1	MSPD1_HUMAN	213	19.2	14.6	4.7
Q8NHP6	MSPD2_HUMAN	518	52.1	38.4	13.7
O75425	MSPD3_HUMAN	235	11.5	9.4	2.1
Q9UJ68	MSRA_HUMAN	235	84.3	82.1	2.1
Q9NZV6	MSRB1_HUMAN	116	28.4	17.2	11.2
P26718	NKG2D_HUMAN	216	7.9	0	7.9
P02776	PLF4_HUMAN	101	62.4	62.4	0
Q8N8D7	NKAI3_HUMAN	197	8.6	0	8.6
Q5C9Z4	NOM1_HUMAN	860	38.8	32.2	6.6
Q9Y239	NOD1_HUMAN	953	13.7	2.1	11.6
A8MTQ0	NOTO_HUMAN	251	8.8	5.6	3.2
Q9Y5S8	NOX1_HUMAN	564	12.1	7.8	4.3
Q96PH1	NOX5_HUMAN	765	12.5	1.7	10.8
Q9NRQ2	PLS4_HUMAN	329	14.6	6.7	7.9
O15259	NPHP1_HUMAN	732	16.8	4.6	12.2
Q7Z494	NPHP3_HUMAN	1330	19	13.2	5.8
Q06495	NPT2A_HUMAN	639	11.9	1.7	10.2
Q8N130	NPT2C_HUMAN	599	4.5	2.3	2.2
Q9UFN0	NPS3A_HUMAN	247	78.9	79.8	-0.8
Q9BS92	NPS3B_HUMAN	247	53	38.5	14.6
P47972	NPTX2_HUMAN	431	22.3	4.2	18.1
P15559	NQO1_HUMAN	274	84.7	82.8	1.8
Q14651	PLSI_HUMAN	629	74.7	68.5	6.2
P13797	PLST_HUMAN	630	96	93.8	2.2
Q14994	NR1I3_HUMAN	352	8	2	6
Q8N912	NRAC_HUMAN	160	34.4	18.1	16.3
P20393	NR1D1_HUMAN	614	15.8	10.1	5.7
P49281	NRAM2_HUMAN	568	25.5	10.4	15.1
P49642	PRI1_HUMAN	420	64.8	58.1	6.7
O14786	NRP1_HUMAN	923	56.8	54.6	2.2
P58401	NRX2B_HUMAN	666	5.1	3.2	2
Q96MF7	NSE2_HUMAN	247	66.4	72.5	-6.1
Q9GZP1	NRSN2_HUMAN	204	24	5.9	18.1
Q96MG7	NSE3_HUMAN	304	63.8	58.6	5.3
P46459	NSF_HUMAN	744	89	87.2	1.7
E7EW31	PROB1_HUMAN	1015	3.2	0	3.2
P80303	NUCB2_HUMAN	420	81.2	83.3	-2.1
P69849	NOMO3_HUMAN	1222	88.4	86.7	1.7
Q8WTT2	NOC3L_HUMAN	800	56.9	49.9	7
Q9BVI4	NOC4L_HUMAN	516	64.3	61.4	2.9
Q9UK39	NOCT_HUMAN	431	52.9	42.2	10.7
Q9Y2X3	NOP58_HUMAN	529	79.2	72.4	6.8
Q9NST1	PLPL3_HUMAN	481	7.1	1.5	5.6
Q8NFA2	NOXO1_HUMAN	376	8.8	4.5	4.3
Q99466	NOTC4_HUMAN	2003	5.6	1.2	4.4
P55209	NP1L1_HUMAN	391	82.6	70.6	12
Q96GD0	PLPP_HUMAN	296	89.2	77.4	11.8
Q6P988	NOTUM_HUMAN	496	5.6	0	5.6
Q99733	NP1L4_HUMAN	375	78.4	70.4	8
P35228	NOS2_HUMAN	1153	10.1	2.3	7.8
A6NJU9	NPB13_HUMAN	1138	9.2	7.4	1.8
P61916	NPC2_HUMAN	151	76.8	68.9	7.9
O15118	NPC1_HUMAN	1278	23.2	17	6.3
O43660	PLRG1_HUMAN	514	72.4	71.4	1
Q9BY65	NPCR1_HUMAN	106	4.7	0	4.7
Q9NRY7	PLS2_HUMAN	297	7.7	6.4	1.3
P06748	NPM_HUMAN	294	96.6	93.9	2.7
Q92617	NPIB3_HUMAN	1050	10.1	8	2.1
C9JG80	NPIB4_HUMAN	1138	9.3	7.4	1.9
A8MRT5	NPIB5_HUMAN	1133	9.4	7.4	1.9
E9PJ23	NPIB6_HUMAN	425	13.2	6.6	6.6
O75200	NPIB7_HUMAN	414	11.8	5.1	6.8
E9PQR5	NPIB8_HUMAN	432	17.4	6.5	10.9
F8W1W9	NPIB9_HUMAN	429	11.4	7.7	3.7
Q14916	NPT1_HUMAN	467	9.9	1.9	7.9
Q12980	NPRL3_HUMAN	569	42.2	31.3	10.9
O00476	NPT4_HUMAN	420	3.8	0	3.8
P0C0P6	NPS_HUMAN	89	18	0	18
Q99463	NPY6R_HUMAN	290	11.4	0	11.4
Q15406	NR6A1_HUMAN	480	12.9	0	12.9
Q15466	NR0B2_HUMAN	257	8.9	8.6	0.4
P55055	NR1H2_HUMAN	460	29.8	22.8	7
P13056	NR2C1_HUMAN	603	31.7	23.7	8
Q13133	NR1H3_HUMAN	447	23.3	10.7	12.5
Q9Y5X4	NR2E3_HUMAN	410	9.3	6.1	3.2
P10588	NR2F6_HUMAN	404	66.1	57.2	8.9
Q96F24	NRBF2_HUMAN	287	79.1	59.6	19.5
Q92823	NRCAM_HUMAN	1304	42.3	33.1	9.2
Q9BQI9	NRIP2_HUMAN	281	47.7	44.5	3.2
Q99748	NRTN_HUMAN	197	21.3	4.1	17.3
Q96IY1	NSL1_HUMAN	281	71.9	67.3	4.6
Q0GE19	NTCP7_HUMAN	340	7.4	4.7	2.6
P03923	NU6M_HUMAN	174	15.5	0	15.5
O60285	NUAK1_HUMAN	661	18.2	16.3	1.8
A0A024RBG1	NUD4B_HUMAN	181	88.4	88.4	0
Q96G61	NUD11_HUMAN	164	73.2	72	1.2
Q14249	NUCG_HUMAN	297	68.7	64.6	4
P0C025	NUD17_HUMAN	328	14.6	0	14.6
Q9BZD4	NUF2_HUMAN	464	53	44.8	8.2
Q6ZUF6	NC336_HUMAN	198	17.7	0	17.7
Q9HCH0	NCK5L_HUMAN	1330	28.3	26.4	1.9
O14513	NCKP5_HUMAN	1909	12.7	7.1	5.6
O14524	NEMP1_HUMAN	444	20.7	14.4	6.3
Q8NFW8	NEUA_HUMAN	434	86.9	74	12.9
Q16649	NFIL3_HUMAN	462	26.2	14.9	11.3
P21359	NF1_HUMAN	2839	46.4	38.5	7.9
O95631	NET1_HUMAN	604	25.7	23.3	2.3
Q00653	NFKB2_HUMAN	900	66.4	59.3	7.1
P25208	NFYB_HUMAN	207	64.3	45.9	18.4
P55347	PKNX1_HUMAN	436	48.9	36.5	12.4
Q99574	NEUS_HUMAN	410	60.2	53.7	6.6
Q9NZG7	NINJ2_HUMAN	142	21.1	9.2	12
P26717	NKG2C_HUMAN	231	5.6	0	5.6
P21452	NK2R_HUMAN	398	4	3	1
Q9NVX2	NLE1_HUMAN	485	63.5	55.5	8
Q969F2	NKD2_HUMAN	451	5.5	4.2	1.3
Q9UD57	NKX12_HUMAN	310	3.5	1.9	1.6
P43699	NKX21_HUMAN	371	5.7	11.6	-5.9
O95096	NKX22_HUMAN	273	8.8	10.3	-1.5
Q6NVV3	NIPA3_HUMAN	410	2.9	3.2	-0.2
P53350	PLK1_HUMAN	603	49.6	45.4	4.1
P52952	NKX25_HUMAN	324	23.1	10.5	12.7
Q8NFZ3	NLGNY_HUMAN	816	7.5	1.6	5.9
Q9H4B4	PLK3_HUMAN	646	10.1	2.2	7.9
Q9BZE4	NOG1_HUMAN	634	71.8	71.9	-0.2
P41247	PLPL4_HUMAN	253	69.2	69.6	-0.4
O14494	PLPP1_HUMAN	284	0	3.2	-3.2
Q8IVI9	NOSTN_HUMAN	506	78.9	80.6	-1.8
Q99742	NPAS1_HUMAN	590	1	0	1
Q96NT1	NP1L5_HUMAN	182	33.5	30.2	3.3
Q6T4P5	PLPR3_HUMAN	718	6	1	5
P48145	NPBW1_HUMAN	328	3.4	0	3.4
Q8NG41	NPB_HUMAN	125	4.8	0	4.8
P49643	PRI2_HUMAN	509	72.3	58.3	13.9
P48552	NRIP1_HUMAN	1158	30.6	13.5	17.1
Q8IZ57	NRSN1_HUMAN	195	10.3	0	10.3
Q96EP9	NTCP4_HUMAN	437	4.6	4.1	0.5
Q9H857	NT5D2_HUMAN	520	65	49	16
Q86YG4	NT5D4_HUMAN	428	15	5.1	9.8
Q96AB6	NTAN1_HUMAN	310	80.3	75.2	5.2
Q96HA8	NTAQ1_HUMAN	205	66.3	48.8	17.6
Q9Y266	NUDC_HUMAN	331	83.7	83.7	0
Q8WVJ2	NUDC2_HUMAN	157	77.1	71.3	5.7
Q9H1E3	NUCKS_HUMAN	243	77.8	89.7	-11.9
Q9H094	NBPF3_HUMAN	633	12.5	6	6.5
Q96M43	NBPF4_HUMAN	638	9.9	1.9	8
B4DH59	NBPFP_HUMAN	902	7.3	3.7	3.7
E9PQ53	NDUCR_HUMAN	114	45.6	44.7	0.9
O75380	NDUS6_HUMAN	124	66.1	64.5	1.6
Q15843	NEDD8_HUMAN	81	84	59.3	24.7
Q9NVZ3	NECP2_HUMAN	263	92.4	81.7	10.6
Q92979	NEP1_HUMAN	244	79.5	68	11.5
Q9Y6K9	NEMO_HUMAN	419	86.4	83.5	2.9
P16519	NEC2_HUMAN	638	17.6	5.3	12.2
Q96PU5	NED4L_HUMAN	975	67.3	59	8.3
Q8NG66	NEK11_HUMAN	645	28.5	15	13.5
Q8TD19	NEK9_HUMAN	979	82.2	76.2	6
Q16513	PKN2_HUMAN	984	71.6	68.3	3.4
Q12968	NFAC3_HUMAN	1075	36.4	31.9	4.5
Q8WWR8	NEUR4_HUMAN	484	1	2.5	-1.4
Q9Y697	NFS1_HUMAN	457	76.8	73.7	3.1
Q8N4C6	NIN_HUMAN	2090	34.1	31.1	3
Q9NQR4	NIT2_HUMAN	276	96	87.7	8.3
Q4KMZ8	NKAI1_HUMAN	207	11.6	5.3	6.3
Q02325	PLGB_HUMAN	96	39.6	19.8	19.8
P49763	PLGF_HUMAN	221	8.1	0	8.1
Q7Z4H8	PLGT3_HUMAN	507	74.8	67.9	6.9
O95897	NOE2_HUMAN	454	20.3	4.2	16.1
P78316	NOP14_HUMAN	857	56.5	48.8	7.7
Q9NZM5	NOP53_HUMAN	478	49.8	46	3.8
Q8NEB5	PLPP5_HUMAN	264	4.2	0	4.2
Q8IUM7	NPAS4_HUMAN	802	10.8	0	10.8
Q99457	NP1L3_HUMAN	506	4.3	1.4	3
A6NHN6	NPB15_HUMAN	443	10.2	4.7	5.4
Q7Z2D5	PLPR4_HUMAN	763	6.4	3.7	2.8
Q9UHC9	NPCL1_HUMAN	1359	7.8	1.1	6.7
Q9HBY0	NOX3_HUMAN	568	12.7	6.3	6.3
Q9GZQ6	NPFF1_HUMAN	430	3.7	3.5	0.2
A0PG75	PLS5_HUMAN	271	3.7	0	3.7
Q8TAT6	NPL4_HUMAN	608	78	69.6	8.4
P46531	NOTC1_HUMAN	2555	27.1	18.1	9
Q9UND3	NPIA1_HUMAN	350	13.1	6.6	6.6
E9PIF3	NPIA2_HUMAN	369	14.4	14.4	0
F8WFD2	NPIA3_HUMAN	350	13.1	13.1	0
P0DM63	NPIA8_HUMAN	369	12.5	14.9	-2.4
E9PJI5	NPIA7_HUMAN	369	12.5	14.9	-2.4
Q86SE8	NPM2_HUMAN	214	2.8	15	-12.1
O95502	NPTXR_HUMAN	500	20.2	6.2	14
Q9HCQ7	NPVF_HUMAN	196	4.1	0	4.1
Q8N729	NPW_HUMAN	165	4.8	0	4.8
P49116	NR2C2_HUMAN	596	66.1	62.1	4
Q96RI1	NR1H4_HUMAN	486	11.1	0	11.1
O75469	NR1I2_HUMAN	434	7.8	11.8	-3.9
Q68D85	NR3L1_HUMAN	454	11.2	1.3	9.9
P54845	NRL_HUMAN	237	11	3.8	7.2
Q9NPD7	NRN1_HUMAN	142	4.2	9.2	-4.9
P61601	NCALD_HUMAN	193	85.5	81.9	3.6
Q5TI25	NBPFE_HUMAN	921	8.5	3.6	4.9
O00533	NCHL1_HUMAN	1208	29.6	19.3	10.3
P16333	NCK1_HUMAN	377	85.4	80.1	5.3
Q15596	NCOA2_HUMAN	1464	43.9	40.8	3.1
P43119	PI2R_HUMAN	386	1.3	5.7	-4.4
Q9Y618	NCOR2_HUMAN	2514	66.9	62.3	4.6
Q8TCI5	PIFO_HUMAN	191	9.9	3.7	6.3
Q14442	PIGH_HUMAN	188	35.6	23.9	11.7
Q9H490	PIGU_HUMAN	435	16.8	12.6	4.1
Q8NBZ9	NEAS1_HUMAN	246	4.5	4.5	0
P51955	NEK2_HUMAN	445	18.2	11.9	6.3
Q969S2	NEIL2_HUMAN	332	72.6	72.6	0
Q8TAT5	NEIL3_HUMAN	605	9.4	3.1	6.3
A6NFY4	NEMP2_HUMAN	417	8.9	4.1	4.8
Q9H3P2	NELFA_HUMAN	528	79.5	74.8	4.7
Q5QGS0	NEXMI_HUMAN	1516	5.9	2.8	3.2
Q9Y3R4	NEUR2_HUMAN	380	5.5	7.6	-2.1
Q9NV92	NFIP2_HUMAN	336	7.1	0	7.1
Q14494	NF2L1_HUMAN	772	10	4.5	5.4
Q9BYT8	NEUL_HUMAN	704	64.9	63.8	1.1
Q96KN3	PKNX2_HUMAN	472	11	9.3	1.7
Q9Y446	PKP3_HUMAN	797	84.1	70	14.1
Q8NFJ6	PKR2_HUMAN	384	4.2	0	4.2
Q9BSH3	NICN1_HUMAN	213	11.7	0	11.7
P14543	NID1_HUMAN	1247	79.7	78.3	1.4
Q9NX24	NHP2_HUMAN	153	80.4	80.4	0
Q9UM63	PLAL1_HUMAN	463	8	5.2	2.8
Q86XR2	NIBL2_HUMAN	697	7.3	2.3	5
Q6UQ28	PLET1_HUMAN	207	5.3	0	5.3
Q96MY1	NOL4L_HUMAN	436	47	41.7	5.3
Q15155	NOMO1_HUMAN	1222	88	86.3	1.6
E9PKD4	NPIA5_HUMAN	350	19.7	6.6	13.1
O75607	NPM3_HUMAN	178	74.2	65.7	8.4
Q8WTW4	NPRL2_HUMAN	380	58.4	52.9	5.5
Q9Y639	NPTN_HUMAN	398	31.7	20.9	10.8
P49146	NPY2R_HUMAN	381	13.9	3.1	10.8
Q15818	NPTX1_HUMAN	432	15	3.2	11.8
Q6W5P4	NPSR1_HUMAN	371	5.7	4.3	1.3
P25929	NPY1R_HUMAN	384	13.8	14.8	-1
P16083	NQO2_HUMAN	231	94.8	84.8	10
A0A0U1RRE5	NBDY_HUMAN	68	86.8	0	86.8
P40205	NCYM_HUMAN	109	5.5	0	5.5
Q6ZS30	NBEL1_HUMAN	2694	39.2	30.6	8.6
Q7Z6G3	NECA2_HUMAN	386	15.5	2.1	13.5
Q92832	NELL1_HUMAN	810	10.6	7.3	3.3
P19404	NDUV2_HUMAN	249	83.1	84.3	-1.2
O00217	NDUS8_HUMAN	210	79.5	70	9.5
Q96FI4	NEIL1_HUMAN	390	46.9	33.6	13.3
Q86SG6	NEK8_HUMAN	692	14.2	10.5	3.6
P07197	NFM_HUMAN	916	35.7	30.5	5.2
Q9UMS0	NFU1_HUMAN	254	54.3	47.2	7.1
Q14934	NFAC4_HUMAN	902	57.9	50	7.9
P14923	PLAK_HUMAN	745	92.1	86.7	5.4
Q9UPG8	PLAL2_HUMAN	496	12.1	12.5	-0.4
O14745	NHRF1_HUMAN	358	91.3	85.2	6.1
Q6T4R5	NHS_HUMAN	1651	27.6	18.5	9
Q15149	PLEC_HUMAN	4684	91.3	86.3	5
P08567	PLEK_HUMAN	350	76.9	74.3	2.6
Q9NP64	NO40_HUMAN	241	48.5	56	-7.5
Q13253	NOGG_HUMAN	232	6.5	0	6.5
P29475	NOS1_HUMAN	1434	9.3	3.1	6.3
Q9ULW6	NP1L2_HUMAN	460	21.5	7.8	13.7
Q9NQX5	NPDC1_HUMAN	325	43.7	38.8	4.9
P51513	NOVA1_HUMAN	510	58.8	51.6	7.3
A6NFF2	NP1L6_HUMAN	107	15.9	0	15.9
Q9HBL7	PLRKT_HUMAN	147	63.3	59.9	3.4
Q9NPH5	NOX4_HUMAN	578	12.1	1.9	10.2
O15162	PLS1_HUMAN	318	38.1	34.9	3.1
Q9Y5X5	NPFF2_HUMAN	522	3.1	1.3	1.7
O75161	NPHP4_HUMAN	1426	24.4	10.9	13.5
Q6UXI9	NPNT_HUMAN	565	68.8	58.6	10.3
Q9BXD5	NPL_HUMAN	320	75	73.4	1.6
O95436	NPT2B_HUMAN	690	21.3	20.3	1
O00624	NPT3_HUMAN	439	8	0	8
P50391	NPY4R_HUMAN	375	1.3	4.5	-3.2
Q15761	NPY5R_HUMAN	445	4.7	0	4.7
P01303	NPY_HUMAN	97	26.8	40.2	-13.4
P13796	PLSL_HUMAN	627	97.1	94.7	2.4
P51843	NR0B1_HUMAN	470	12.6	10	2.6
O00482	NR5A2_HUMAN	541	15.3	9.1	6.3
Q14995	NR1D2_HUMAN	579	12.1	5.9	6.2
Q86WQ0	NR2CA_HUMAN	139	88.5	81.3	7.2
Q6P3W6	NBPFA_HUMAN	841	10.1	9.3	0.8
Q9BTX1	NDC1_HUMAN	674	35.2	30.7	4.5
O14931	NCTR3_HUMAN	201	7.5	0	7.5
Q8IVL1	NAV2_HUMAN	2488	25.3	19.8	5.5
Q8IVL0	NAV3_HUMAN	2385	20	10.4	9.6
Q6BCY4	NB5R2_HUMAN	276	91.7	92.4	-0.7
Q6PIU2	NCEH1_HUMAN	408	58.8	52.5	6.4
O43692	PI15_HUMAN	258	69.8	69	0.8
Q13772	NCOA4_HUMAN	614	64.7	45.9	18.7
P42356	PI4KA_HUMAN	2102	58.9	52.1	6.8
Q9UBF8	PI4KB_HUMAN	816	60.4	45.8	14.6
O00746	NDKM_HUMAN	187	82.4	82.4	0
O60331	PI51C_HUMAN	668	49.9	41	8.8
Q15735	PI5PA_HUMAN	1006	34.4	24.8	9.6
O60361	NDK8_HUMAN	137	87.6	82.5	5.1
Q9NRD5	PICK1_HUMAN	415	61	54.5	6.5
Q07326	PIGF_HUMAN	219	5	0	5
Q9UGV2	NDRG3_HUMAN	375	70.9	64.5	6.4
Q9ULP0	NDRG4_HUMAN	352	22.4	11.1	11.4
P56556	NDUA6_HUMAN	128	73.4	70.3	3.1
Q8N987	NECA1_HUMAN	351	6.3	0	6.3
Q96SB3	NEB2_HUMAN	815	68	62.7	5.3
P51957	NEK4_HUMAN	841	51.8	38.4	13.4
Q00169	PIPNA_HUMAN	270	91.9	87	4.8
P48739	PIPNB_HUMAN	271	95.2	90.4	4.8
A2A3N6	PIPSL_HUMAN	862	35.7	31.6	4.2
Q9UQ49	NEUR3_HUMAN	428	10.3	1.6	8.6
Q92542	NICA_HUMAN	709	33.9	34.7	-0.8
Q15599	NHRF2_HUMAN	337	78	75.1	3
Q9Y221	NIP7_HUMAN	180	85.6	79.4	6.1
Q15195	PLGA_HUMAN	96	46.9	27.1	19.8
Q6UW63	PLGT2_HUMAN	502	71.5	68.7	2.8
Q9Y2I1	NISCH_HUMAN	1504	34.2	29.3	5
Q8N2Q7	NLGN1_HUMAN	840	3.1	8.3	-5.2
Q9NZ94	NLGN3_HUMAN	848	7.1	2.1	5
Q9NYY3	PLK2_HUMAN	685	9.9	2	7.9
Q9Y3T9	NOC2L_HUMAN	749	48.3	48.1	0.3
Q8NC60	NOA1_HUMAN	698	53	57.2	-4.2
Q86U38	NOP9_HUMAN	636	59.1	62.3	-3.1
Q96AD5	PLPL2_HUMAN	504	62.9	56.5	6.3
Q9UM47	NOTC3_HUMAN	2321	41.8	35	6.9
Q8NBV4	PLPP7_HUMAN	271	10.3	0	10.3
Q8IXF0	NPAS3_HUMAN	933	6.4	1.6	4.8
Q8TBJ4	PLPR1_HUMAN	325	3.7	0	3.7
Q96GM1	PLPR2_HUMAN	343	9.3	7.3	2
E5RHQ5	NPB11_HUMAN	1161	7.1	7.2	-0.2
Q9UNW9	NOVA2_HUMAN	492	42.3	40.4	1.8
Q9Y314	NOSIP_HUMAN	301	75.1	73.1	2
O60500	NPHN_HUMAN	1241	7.7	1	6.6
A6NJ64	NPIL2_HUMAN	397	17.4	0	17.4
Q15080	NCF4_HUMAN	339	84.4	74.9	9.4
O95944	NCTR2_HUMAN	276	1.8	0	1.8
Q8NFP9	NBEA_HUMAN	2946	44.6	36	8.6
Q8N8M0	NAT16_HUMAN	369	13.8	0	13.8
Q9UI40	NCKX2_HUMAN	661	8.6	4.4	4.2
P07196	NFL_HUMAN	543	64.8	50.1	14.7
P80188	NGAL_HUMAN	198	74.2	60.6	13.6
Q9H875	PKRI1_HUMAN	184	54.3	62	-7.6
O00712	NFIB_HUMAN	420	63.1	62.1	1
Q92886	NGN1_HUMAN	237	4.6	0	4.6
Q9H2A3	NGN2_HUMAN	272	5.9	2.6	3.3
Q6VVB1	NHLC1_HUMAN	395	25.3	12.2	13.2
Q9HBJ0	PLAC1_HUMAN	212	9.9	0	9.9
Q8WY50	PLAC4_HUMAN	150	4	0	4
Q8IY84	NIM1_HUMAN	436	6.7	0	6.7
P29371	NK3R_HUMAN	465	4.5	0	4.5
Q8IVV8	NKAI4_HUMAN	208	7.7	0	7.7
Q9UGY1	NOL12_HUMAN	213	57.3	45.5	11.7
Q13823	NOG2_HUMAN	731	60.7	55.8	4.9
Q76FK4	NOL8_HUMAN	1167	60	61.4	-1.5
O00567	NOP56_HUMAN	594	86.2	83.5	2.7
P49279	NRAM1_HUMAN	550	5.6	0	5.6
Q9Y466	NR2E1_HUMAN	385	4.9	1.8	3.1
Q86VF7	NRAP_HUMAN	1730	11.4	2.3	9.1
Q7Z6K4	NRARP_HUMAN	114	4.4	0	4.4
P43354	NR4A2_HUMAN	598	13	4.2	8.9
Q92570	NR4A3_HUMAN	626	16.1	1.3	14.9
O43847	NRDC_HUMAN	1151	56.6	52.2	4.4
Q9H7Z3	NRDE2_HUMAN	1164	46.3	42.3	4
Q02297	NRG1_HUMAN	640	12.2	13	-0.8
O14511	NRG2_HUMAN	850	5.6	2.9	2.7
Q8IXM6	NRM_HUMAN	262	14.9	20.6	-5.7
Q9NPI5	NRK2_HUMAN	230	0	19.1	-19.1
Q15738	NSDHL_HUMAN	373	89.3	83.4	5.9
O60906	NSMA_HUMAN	423	36.9	34.8	2.1
Q9Y4C0	NRX3A_HUMAN	1643	11.6	2.9	8.7
Q9NPB1	NT5M_HUMAN	228	12.3	0	12.3
O94818	NOL4_HUMAN	638	15.5	13.2	2.4
Q5JPE7	NOMO2_HUMAN	1267	85.2	83.7	1.6
Q9UMY1	NOL7_HUMAN	257	38.1	40.9	-2.7
Q9BSC4	NOL10_HUMAN	688	70.8	64.7	6.1
Q14978	NOLC1_HUMAN	699	63.8	63.1	0.7
Q96S42	NODAL_HUMAN	347	3.2	11.2	-8.1
Q7Z6Z6	PLPL5_HUMAN	429	5.6	0	5.6
O60733	PLPL9_HUMAN	806	36.4	28.3	8.1
Q9NPE3	NOP10_HUMAN	64	79.7	70.3	9.4
O14495	PLPP3_HUMAN	311	22.8	9.6	13.2
Q9NZP6	NPAP1_HUMAN	1156	3.1	0	3.1
Q99743	NPAS2_HUMAN	824	6.7	5.6	1.1
P22736	NR4A1_HUMAN	598	10.2	5.4	4.8
Q9NSY0	NRBP2_HUMAN	501	59.5	52.5	7
Q9UHY1	NRBP_HUMAN	535	68	62.1	6
Q9Y328	NSG2_HUMAN	171	4.7	4.7	0
Q9NY59	NSMA2_HUMAN	655	36.8	22.4	14.4
Q9NXX6	NSE4A_HUMAN	385	49.1	40	9.1
Q8TB37	NUBPL_HUMAN	319	61.8	60.2	1.6
A6NEY8	PRXD1_HUMAN	169	36.1	0	36.1
Q96RS6	NUDC1_HUMAN	583	86.8	74.6	12.2
Q9NZJ9	NUDT4_HUMAN	180	88.3	87.2	1.1
Q9NV35	NUD15_HUMAN	164	78.7	71.3	7.3
Q96DE0	NUD16_HUMAN	195	87.7	89.7	-2.1
P25786	PSA1_HUMAN	263	94.7	91.6	3
P49757	NUMB_HUMAN	651	62.1	61.6	0.5
Q6ZVK8	NUD18_HUMAN	323	65.9	57.3	8.7
O14818	PSA7_HUMAN	248	85.5	83.1	2.4
P00387	NB5R3_HUMAN	301	85.4	83.4	2
Q5TAG4	NBPFC_HUMAN	1457	5.4	4	1.4
Q69YL0	NCAS2_HUMAN	99	61.6	0	61.6
Q9Y5B8	NDK7_HUMAN	376	77.1	74.7	2.4
O75925	PIAS1_HUMAN	651	50.5	41.6	8.9
Q8N2W9	PIAS4_HUMAN	510	56.5	47.8	8.6
Q9H5I5	PIEZ2_HUMAN	2752	10.1	4.8	5.3
Q8TB73	NDNF_HUMAN	568	41.9	22.9	19
O15239	NDUA1_HUMAN	70	82.9	74.3	8.6
Q9BRB3	PIGQ_HUMAN	760	23.3	20	3.3
O00483	NDUA4_HUMAN	81	86.4	87.7	-1.2
Q16718	NDUA5_HUMAN	116	86.2	76.7	9.5
O43676	NDUB3_HUMAN	98	50	50	0
Q7Z7B1	PIGW_HUMAN	504	7.3	0	7.3
Q9ULJ8	NEB1_HUMAN	1098	57.1	59.9	-2.8
Q7Z3B1	NEGR1_HUMAN	354	39.8	32.2	7.6
Q92692	NECT2_HUMAN	538	53	58.6	-5.6
O94856	NFASC_HUMAN	1347	30.4	20.6	9.9
Q16236	NF2L2_HUMAN	605	9.9	9.8	0.2
Q9Y4A8	NF2L3_HUMAN	694	6.5	4.6	1.9
Q9NYT0	PLEK2_HUMAN	353	57.2	45	12.2
Q99801	NKX31_HUMAN	234	20.5	11.1	9.4
P78426	NKX61_HUMAN	367	17.7	9.5	8.2
A6NJ46	NKX63_HUMAN	265	9.8	2.3	7.5
Q16617	NKG7_HUMAN	165	0	4.2	-4.2
Q17RQ9	NKPD1_HUMAN	610	4.6	2.8	1.8
O15226	NKRF_HUMAN	690	80.3	72.2	8.1
Q9HAS0	NJMU_HUMAN	396	78.8	69.7	9.1
Q7RTP0	NIPA1_HUMAN	329	23.4	8.2	15.2
Q8N8Q9	NIPA2_HUMAN	360	20.6	9.4	11.1
Q9H2Z4	NKX24_HUMAN	354	11.3	7.3	4
Q86WB0	NIPA_HUMAN	502	82.5	71.9	10.6
Q8N0W4	NLGNX_HUMAN	816	6.9	1.6	5.3
O15522	NKX28_HUMAN	239	20.9	7.1	13.8
Q9BPW8	NIPS1_HUMAN	284	77.5	71.5	6
O75323	NIPS2_HUMAN	286	82.5	80.4	2.1
O00444	PLK4_HUMAN	970	9.5	4.4	5.1
Q496M5	PLK5_HUMAN	336	1.5	0	1.5
Q9Y342	PLLP_HUMAN	182	3.3	4.4	-1.1
Q04941	PLP2_HUMAN	152	28.9	22.4	6.6
Q9ULX3	NOB1_HUMAN	412	53.9	52.2	1.7
Q9H8H0	NOL11_HUMAN	719	64	55.4	8.6
O60393	NOBOX_HUMAN	691	8.5	5.1	3.5
Q5SY16	NOL9_HUMAN	702	52.4	51	1.4
Q8IY17	PLPL6_HUMAN	1375	60	56.7	3.3
Q6ZV29	PLPL7_HUMAN	1317	14.2	4.3	9.9
Q9NP80	PLPL8_HUMAN	782	56	51.5	4.5
Q86UR1	NOXA1_HUMAN	476	50.2	43.9	6.3
O43688	PLPP2_HUMAN	288	19.4	15.3	4.2
Q6P499	NPAL3_HUMAN	406	17.5	8.6	8.9
Q8IY26	PLPP6_HUMAN	295	35.9	17.3	18.6
O60299	LZTS3_HUMAN	673	27	12.9	14.1
Q9NPA3	M1IP1_HUMAN	183	90.2	76	14.2
O15525	MAFG_HUMAN	162	54.9	53.1	1.9
P43362	MAGA9_HUMAN	315	32.4	29.8	2.5
P43363	MAGAA_HUMAN	369	23.6	21.1	2.4
P43364	MAGAB_HUMAN	429	13.1	1.9	11.2
Q9Y2U8	MAN1_HUMAN	911	71	56.8	14.3
O75306	NDUS2_HUMAN	463	78.8	72.4	6.5
O43181	NDUS4_HUMAN	175	68	63.4	4.6
Q8NC67	NETO2_HUMAN	525	6.9	1.3	5.5
Q9NUK0	MBNL3_HUMAN	354	20.1	19.2	0.8
P33032	MC5R_HUMAN	325	12.9	0	12.9
P20382	MCH_HUMAN	165	12.7	4.8	7.9
Q14703	MBTP1_HUMAN	1052	21	12.8	8.2
Q9GZU1	MCLN1_HUMAN	580	11	8.8	2.2
Q8IZK6	MCLN2_HUMAN	566	9.2	1.9	7.2
Q96HR3	MED30_HUMAN	178	87.1	65.2	21.9
O95402	MED26_HUMAN	600	51.2	29	22.2
Q6P2C8	MED27_HUMAN	311	68.2	56.9	11.3
Q9NPJ6	MED4_HUMAN	270	63.3	63.3	0
O75586	MED6_HUMAN	246	54.1	49.2	4.9
Q14814	MEF2D_HUMAN	521	47.6	39.9	7.7
Q13423	NNTM_HUMAN	1086	54	53.8	0.2
O15553	MEFV_HUMAN	781	14.2	9.3	4.9
A6BM72	MEG11_HUMAN	1044	1.1	6.4	-5.3
Q12866	MERTK_HUMAN	999	21.1	12.4	8.7
Q8N4P3	MESH1_HUMAN	179	54.2	49.7	4.5
Q86VD1	MORC1_HUMAN	984	8.9	3	5.9
Q6DKJ4	NXN_HUMAN	435	72	67.6	4.4
Q8IWE2	NXP20_HUMAN	563	94	90.1	3.9
O96007	MOC2B_HUMAN	188	94.7	86.7	8
Q9UKK6	NXT1_HUMAN	140	40.7	40	0.7
P12872	MOTI_HUMAN	115	0	19.1	-19.1
Q7L1V2	MON1B_HUMAN	547	73.1	63.8	9.3
O15427	MOT4_HUMAN	465	24.9	17.4	7.5
P48357	LEPR_HUMAN	1165	6.1	0.5	5.6
O43261	LEU1_HUMAN	78	7.7	0	7.7
Q8N0V4	LGI2_HUMAN	545	5.3	1.7	3.7
Q08380	LG3BP_HUMAN	585	71.3	66.5	4.8
Q9BXB1	LGR4_HUMAN	951	11.1	2.4	8.7
O75473	LGR5_HUMAN	907	10.4	0	10.4
Q6ZQX7	LIAT1_HUMAN	453	47.9	38.4	9.5
Q2Q1W2	LIN41_HUMAN	868	13.2	0.8	12.4
Q86W92	LIPB1_HUMAN	1011	82.1	70.8	11.3
Q6PI73	LIRA6_HUMAN	481	26.8	6.9	20
Q6UX01	LMBRL_HUMAN	489	6.3	0	6.3
Q96Q04	LMTK3_HUMAN	1460	4.7	0.8	3.9
Q9BU23	LMF2_HUMAN	707	35.5	31.3	4.2
Q9BRT6	LLPH_HUMAN	129	44.2	55	-10.9
Q8WWI1	LMO7_HUMAN	1683	65.1	61.1	4
Q0VAK6	LMOD3_HUMAN	560	11.6	12.7	-1.1
O00370	LORF2_HUMAN	1275	11.4	0.5	10.8
Q08397	LOXL1_HUMAN	574	69.9	61.8	8
Q8NI32	LPD6B_HUMAN	183	8.2	8.2	0
Q92539	LPIN2_HUMAN	896	52.1	51.3	0.8
Q93052	LPP_HUMAN	612	96.2	89.5	6.7
Q96B70	LENG9_HUMAN	501	72.7	64.1	8.6
P16150	LEUK_HUMAN	400	31.8	30.5	1.3
Q8N145	LGI3_HUMAN	548	6.4	2.4	4
Q92604	LGAT1_HUMAN	370	47.8	35.1	12.7
Q7Z7J7	LHPL4_HUMAN	247	2.4	0	2.4
Q9Y693	LHPL6_HUMAN	200	3.5	0	3.5
Q5TKA1	LIN9_HUMAN	542	59.2	42.4	16.8
P02545	LMNA_HUMAN	664	94	92.6	1.4
Q68DH5	LMBD2_HUMAN	695	27.3	24.6	2.7
Q9C0E8	LNP_HUMAN	428	60	59.1	0.9
O60663	LMX1B_HUMAN	402	38.1	32.6	5.5
Q8TAP4	LMO3_HUMAN	145	9	9	0
Q6P5Q4	LMOD2_HUMAN	547	11	2.4	8.6
P13535	MYH8_HUMAN	1937	51.4	41.7	9.7
P12829	MYL4_HUMAN	197	81.7	50.8	31
Q17RB8	LONF1_HUMAN	773	7.8	4	3.8
Q86WA8	LONP2_HUMAN	852	71.5	59.6	11.9
Q14693	LPIN1_HUMAN	890	58	48.3	9.7
Q9BQK8	LPIN3_HUMAN	851	63	46.7	16.3
Q86U10	LPP60_HUMAN	573	5.1	0	5.1
P09917	LOX5_HUMAN	674	68	58.9	9.1
Q9H9A6	LRC40_HUMAN	602	84.2	80.4	3.8
Q96QE4	LR37B_HUMAN	947	6.7	1.8	4.9
Q8NC56	LEMD2_HUMAN	503	63.4	63.6	-0.2
Q96PV6	LENG8_HUMAN	800	56.9	49.1	7.8
Q9BWQ8	LFG2_HUMAN	316	4.4	6.6	-2.2
Q9HC24	LFG4_HUMAN	238	8.8	0	8.8
O00292	LFTY2_HUMAN	366	7.9	7.9	0
O95970	LGI1_HUMAN	557	8.6	2.5	6.1
Q9UPM6	LHX6_HUMAN	363	8.8	0	8.8
P50458	LHX2_HUMAN	406	10.3	0	10.3
P38571	LICH_HUMAN	399	59.4	51.1	8.3
Q9HAP6	LIN7B_HUMAN	207	56.5	30.4	26.1
Q9UGP4	LIMD1_HUMAN	676	92.9	87.3	5.6
Q96JB6	LOXL4_HUMAN	756	42.2	31.1	11.1
Q92633	LPAR1_HUMAN	364	14.8	5.8	9.1
P09848	LPH_HUMAN	1927	4.6	2.5	2.1
Q9HBW0	LPAR2_HUMAN	351	16	5.1	10.8
Q50LG9	LRC24_HUMAN	513	6.6	2.9	3.7
Q5JTD7	LRC73_HUMAN	316	12.7	0	12.7
Q96CN5	LRC45_HUMAN	670	60	39.7	20.3
Q9H2I8	LRMDA_HUMAN	198	59.6	44.4	15.2
Q9HCJ2	LRC4C_HUMAN	640	4.7	1.4	3.3
A6NM62	LRC53_HUMAN	1247	7.6	0	7.6
P50851	LRBA_HUMAN	2863	76.5	68.5	8
Q1X8D7	LRC36_HUMAN	754	18.6	5	13.5
Q02779	M3K10_HUMAN	954	12.9	1.6	11.3
O00754	MA2B1_HUMAN	1011	70.4	63.2	7.2
Q9Y4K4	M4K5_HUMAN	846	67.8	60.9	7
Q8TD90	MAGE2_HUMAN	523	11.3	5	6.3
Q9HAY2	MAGF1_HUMAN	307	14	9.4	4.6
Q96QZ7	MAGI1_HUMAN	1491	48.8	38	10.8
Q8IZL2	MAML2_HUMAN	1156	28.1	17.4	10.7
P28331	NDUS1_HUMAN	727	89.1	89.7	-0.6
Q9BSK0	MALD1_HUMAN	173	8.1	8.1	0
Q5SRI9	MANEA_HUMAN	462	24.9	19	5.8
P78559	MAP1A_HUMAN	2803	64.3	58.3	6
O15232	MATN3_HUMAN	486	49.2	41.8	7.4
P61244	MAX_HUMAN	160	56.9	56.9	0
P59942	MCCD1_HUMAN	119	4.2	0	4.2
P59044	NLRP6_HUMAN	892	8.2	2.6	5.6
Q7RTR0	NLRP9_HUMAN	991	9.8	2.5	7.3
Q86UT6	NLRX1_HUMAN	975	61.3	45.5	15.8
Q8NA29	NLS1_HUMAN	543	4.1	0	4.1
P30419	NMT1_HUMAN	496	82.3	67.7	14.5
O60551	NMT2_HUMAN	498	65.7	59.2	6.4
Q9HB89	NMUR1_HUMAN	426	5.4	0	5.4
O60244	MED14_HUMAN	1454	52.3	42.5	9.8
Q9GZQ4	NMUR2_HUMAN	415	1.2	0	1.2
Q96RN5	MED15_HUMAN	788	45.6	38.6	7
Q9Y2X0	MED16_HUMAN	877	45.2	37.7	7.4
P40261	NNMT_HUMAN	264	83.3	83	0.4
O75448	MED24_HUMAN	989	59.6	49	10.5
Q9Y3C7	MED31_HUMAN	131	64.1	48.1	16
Q9H204	MED28_HUMAN	178	79.2	48.9	30.3
O43513	MED7_HUMAN	233	73	60.9	12
Q02080	MEF2B_HUMAN	365	4.7	3	1.6
Q06413	MEF2C_HUMAN	473	19.2	18.6	0.6
Q96KG7	MEG10_HUMAN	1140	28.9	29.7	-0.9
Q9H1U4	MEGF9_HUMAN	602	20.4	20.4	0
Q9H9K5	MER34_HUMAN	563	9.8	1.6	8.2
Q0VG99	MESP2_HUMAN	397	2.5	3.5	-1
Q5EB52	MEST_HUMAN	335	34	30.1	3.9
A6NHZ5	LR14B_HUMAN	514	15.4	7	8.4
Q9BV99	LRC61_HUMAN	259	8.9	0	8.9
Q6ZQY2	LR74B_HUMAN	392	12.2	3.6	8.7
Q5VT99	LRC38_HUMAN	294	1.7	0	1.7
Q9BY71	LRRC3_HUMAN	257	8.6	2.3	6.2
Q96DD0	LRC39_HUMAN	335	35.5	11.9	23.6
Q9H3W5	LRRN3_HUMAN	708	7.3	1.8	5.5
Q8WUT4	LRRN4_HUMAN	740	8.6	0	8.6
P83369	LSM11_HUMAN	360	26.7	0	26.7
Q15722	LT4R1_HUMAN	352	5.4	0	5.4
Q9NPC1	LT4R2_HUMAN	389	4.4	0	4.4
P0DP75	M14OS_HUMAN	135	14.8	5.2	9.6
O95182	NDUA7_HUMAN	113	82.3	82.3	0
Q8WXG6	MADD_HUMAN	1647	50.1	48.5	1.6
P43361	MAGA8_HUMAN	318	19.8	16.4	3.5
P43366	MAGB1_HUMAN	347	29.7	9.2	20.5
Q12852	M3K12_HUMAN	859	11.2	0.9	10.2
Q96M61	MAGBI_HUMAN	343	11.7	12.2	-0.6
P43357	MAGA3_HUMAN	314	20.4	7	13.4
P43358	MAGA4_HUMAN	317	53.6	48.6	5
[truncated: 17,731 more rows]

## Sheet: Completeness
Identifier	Type	FDR	Number of Fractions	Total Peptide IDs	% identified by Bolt			Pubmed
PXD009766	Tumor	0.01	6	164935	77			26725330
	Tumor + Cell lines for SuperSILAC	0.01	6	218107	70			26725330
PXD005692	Tumor	0.01	17	101781	81			30501643
	Tumor	0.001	17	70936	87
PXD012431	Tumor	0.01	0	23483	96			31294064
PXD013455	Cell lines	0.01	5	58305	69			26725330
	Tumor	0.01	5	90336	78			25892236

[truncated: 2 more sheets: MSMS scan count, PTM]
